# Supplementary material for: Association of RNA-modification “writer” genes with prognosis and response to immunotherapy in patients with low-grade glioma
Source: PLoS One. 2023 Jan 17;18(1):e0279119. doi: 10.1371/journal.pone.0279119 (PMC9844866; doi:10.1371/journal.pone.0279119)
Supplement: S2 File — (XLSX) [file pone.0279119.s002.xlsx]

## Sheet: Sheet1
Supplementary table S1: Summary of RNA Modification Writers
Type	Writer
m6A	METTL3
m6A	METTL14
m6A	WTAP
m6A	RBM15
m6A	RBM15B
m6A	ZC3H13
m6A	KIAA1429
m1A	TRMT61A
m1A	TRMT10C
m1A	TRMT61B
m1A	TRMT6
APA	CPSF1
APA	CPSF2
APA	CPSF3
APA	CPSF4
APA	CSTF1
APA	CSTF2
APA	CSTF3
APA	CFI
APA	PCF11
APA	CLP1
APA	NUDT21
APA	PABPN1
A-I	ADAR
A-I	ADARB1
A-I	ADARB2

## Sheet: Sheet2
Supplementary table S2:The prognostic values of 26 RNA“Writer” in patients with LGG
id	HR	HR.95L	HR.95H	pvalue	km
METTL3	1.41674	1.15666	1.73531	0.00076192	0.000534543
METTL14	1.39091	1.13371	1.70646	0.00156171	0.00264515
WTAP	1.71284	1.42578	2.05769	8.9177e-09	4.45529e-10
RBM15	2.2892	1.80647	2.90094	7.1764e-12	9.65128e-09
RBM15B	2.00408	1.56693	2.56317	3.07092e-08	1.16746e-09
ZC3H13	1.00994	0.842061	1.2113	0.915045	0.107928
KIAA1429	1.29132	1.08971	1.53024	0.00315922	0.000566735
TRMT61A	1.11947	0.915006	1.36963	0.272745	0.00924707
TRMT61B	1.35087	1.0996	1.65955	0.0041807	0.000474993
TRMT10C	1.04374	0.837503	1.30077	0.703072	0.00914902
TRMT6	1.98551	1.56416	2.52035	1.74145e-08	2.13181e-06
CPSF1	1.06851	0.943556	1.21002	0.296328	0.0774351
CPSF2	1.08414	0.860238	1.36633	0.493667	0.131734
CPSF3	1.4122	1.1871	1.67999	9.77875e-05	1.51551e-06
CPSF4	2.079	1.65627	2.60962	2.78348e-10	2.44464e-10
CSTF1	2.04993	1.49338	2.8139	8.93704e-06	2.15741e-06
CSTF2	1.57344	1.21832	2.03207	0.000514574	0.000279888
CSTF3	1.17429	0.975749	1.41323	0.089098	0.000694687
PCF11	1.43554	1.22189	1.68655	1.09584e-05	1.35564e-05
CFI	1.37734	1.27526	1.48759	3.67277e-16	1.68043e-12
CLP1	3.2417	2.43945	4.30778	5.17756e-16	0
NUDT21	1.36174	1.14091	1.62532	0.000625659	0.00111162
PABPN1	1.30368	1.0383	1.63688	0.0223933	0.0220405
ADAR	1.56726	1.29145	1.90197	5.3696e-06	2.3925e-07
ADARB1	0.879483	0.718022	1.07725	0.214633	0.0611832
ADARB2	0.732181	0.660449	0.811704	3.11224e-09	3.94903e-10

## Sheet: Sheet3
Supplementary table S3:The activation states of biological pathways in RNA "writer" subtype by GSVA enrichment analysis
Pathway	logFC	AveExpr	t	P.Value	adj.P.Val	B
KEGG_P53_SIGNALING_PATHWAY	0.291262	-0.021806	16.0404	9.94015e-47	1.77929e-44	95.4692
KEGG_ANTIGEN_PROCESSING_AND_PRESENTATION	0.378418	-0.0189586	15.3432	1.43625e-43	1.28544e-41	88.2573
KEGG_AMINO_SUGAR_AND_NUCLEOTIDE_SUGAR_METABOLISM	0.30191	-0.0122059	14.6804	1.30734e-40	7.80048e-39	81.5046
KEGG_N_GLYCAN_BIOSYNTHESIS	0.301614	-0.0130762	13.9615	1.86074e-37	8.32679e-36	74.3107
KEGG_ECM_RECEPTOR_INTERACTION	0.280095	-0.0195755	13.8894	3.82615e-37	1.36976e-35	73.5965
KEGG_CYTOSOLIC_DNA_SENSING_PATHWAY	0.284118	-0.0100723	13.7637	1.33718e-36	3.98926e-35	72.357
KEGG_GRAFT_VERSUS_HOST_DISEASE	0.434609	-0.0183337	13.2739	1.67367e-34	4.27982e-33	67.5735
KEGG_SYSTEMIC_LUPUS_ERYTHEMATOSUS	0.375178	-0.011521	13.2385	2.36707e-34	5.29633e-33	67.2303
KEGG_ALLOGRAFT_REJECTION	0.42085	-0.0158753	12.9667	3.32304e-33	6.60915e-32	64.6143
KEGG_PRIMARY_IMMUNODEFICIENCY	0.352424	-0.017867	12.9294	4.76875e-33	8.53607e-32	64.2567
KEGG_OTHER_GLYCAN_DEGRADATION	0.341509	-0.0263166	12.5732	1.45614e-31	2.36954e-30	60.8721
KEGG_FOCAL_ADHESION	0.218993	-0.0163229	12.5597	1.65553e-31	2.4695e-30	60.745
KEGG_SMALL_CELL_LUNG_CANCER	0.237234	-0.0144225	12.357	1.1331e-30	1.56019e-29	58.8413
KEGG_GLYCOSAMINOGLYCAN_DEGRADATION	0.300849	-0.0188026	12.2579	2.88504e-30	3.68873e-29	57.9164
KEGG_AUTOIMMUNE_THYROID_DISEASE	0.387546	-0.0101553	12.1324	9.37172e-30	1.11836e-28	56.7505
KEGG_MISMATCH_REPAIR	0.336397	-0.0207068	12.0891	1.4043e-29	1.57106e-28	56.3503
KEGG_COMPLEMENT_AND_COAGULATION_CASCADES	0.323503	-0.0135414	12.0717	1.65302e-29	1.74053e-28	56.189
KEGG_LEISHMANIA_INFECTION	0.313456	-0.0149139	12.0364	2.29738e-29	2.28461e-28	55.8633
KEGG_ASTHMA	0.388573	-0.0131474	11.8846	9.41708e-29	8.87188e-28	54.4676
KEGG_HOMOLOGOUS_RECOMBINATION	0.313699	-0.0125757	11.8311	1.54456e-28	1.38238e-27	53.9781
KEGG_TOLL_LIKE_RECEPTOR_SIGNALING_PATHWAY	0.253558	-0.0142361	11.8137	1.81275e-28	1.54516e-27	53.8197
KEGG_JAK_STAT_SIGNALING_PATHWAY	0.253102	-0.0123957	11.6162	1.11373e-27	8.72488e-27	52.024
KEGG_PROXIMAL_TUBULE_BICARBONATE_RECLAMATION	-0.299911	0.000298935	-11.6154	1.12107e-27	8.72488e-27	52.0175
KEGG_CELL_CYCLE	0.275328	-0.0138985	11.5948	1.35335e-27	1.00937e-26	51.8312
KEGG_DNA_REPLICATION	0.357588	-0.026624	11.3593	1.14979e-26	7.91587e-26	49.7154
KEGG_INTESTINAL_IMMUNE_NETWORK_FOR_IGA_PRODUCTION	0.341016	-0.010855	11.2387	3.40908e-26	2.17937e-25	48.6408
KEGG_APOPTOSIS	0.209076	-0.0122632	11.1395	8.28163e-26	5.11177e-25	47.7634
KEGG_PATHOGENIC_ESCHERICHIA_COLI_INFECTION	0.225641	-0.00331871	11.0846	1.35152e-25	8.06404e-25	47.2792
KEGG_GALACTOSE_METABOLISM	0.230782	-0.000462675	10.9819	3.36658e-25	1.94393e-24	46.3772
KEGG_NUCLEOTIDE_EXCISION_REPAIR	0.259229	-0.00717015	10.7538	2.50961e-24	1.40381e-23	44.3921
KEGG_BUTANOATE_METABOLISM	-0.21952	0.00077327	-10.4924	2.42983e-23	1.27924e-22	42.1493
KEGG_TYPE_I_DIABETES_MELLITUS	0.280493	-0.00687194	10.2916	1.35854e-22	6.75497e-22	40.4496
KEGG_OLFACTORY_TRANSDUCTION	-0.241487	0.0110255	-10.1933	3.13064e-22	1.51455e-21	39.6254
KEGG_CYTOKINE_CYTOKINE_RECEPTOR_INTERACTION	0.229726	-0.00803757	10.1169	5.96712e-22	2.81083e-21	38.9886
KEGG_PANCREATIC_CANCER	0.214582	-0.00866068	10.0454	1.08884e-21	4.99749e-21	38.395
KEGG_PROPANOATE_METABOLISM	-0.216565	0.00514422	-9.78836	9.24418e-21	4.03587e-20	36.2844
KEGG_LYSOSOME	0.205972	-0.011808	9.54996	6.50737e-20	2.70888e-19	34.3595
KEGG_GLYCOSPHINGOLIPID_BIOSYNTHESIS_GLOBO_SERIES	0.214061	-0.0212818	9.34955	3.27466e-19	1.30259e-18	32.7664
KEGG_LONG_TERM_POTENTIATION	-0.21722	-0.01372	-9.14062	1.72208e-18	6.55855e-18	31.1307
KEGG_HEMATOPOIETIC_CELL_LINEAGE	0.22283	-0.00890447	8.81899	2.108e-17	7.8611e-17	28.6638
KEGG_BASE_EXCISION_REPAIR	0.236516	-0.0102627	8.56316	1.47796e-16	5.0876e-16	26.7472
KEGG_CARDIAC_MUSCLE_CONTRACTION	-0.218383	-0.0161602	-7.99305	9.76878e-15	2.91435e-14	22.6275
KEGG_PROTEIN_EXPORT	0.232289	0.0228042	7.96941	1.15705e-14	3.39529e-14	22.4613
KEGG_SPLICEOSOME	0.209981	0.00666287	7.05312	6.09096e-12	1.51428e-11	16.3193
KEGG_TERPENOID_BACKBONE_BIOSYNTHESIS	-0.236268	-0.00784194	-6.9945	8.91453e-12	2.15635e-11	15.9468
KEGG_PROTEASOME	0.252041	-0.017068	6.78546	3.39726e-11	8.10812e-11	14.6392
KEGG_NON_HOMOLOGOUS_END_JOINING	0.202859	-0.0131642	6.42946	3.07943e-10	6.89023e-10	12.4884

## Sheet: Sheet4
Supplementary table S4:Difference genes between the two RNA "Writer" subtypes
gene	conMean	treatMean	logFC	pValue	fdr
ABCA13	0.136177	0.415281	1.60861	4.8462e-18	5.52649e-17
ABCC3	0.851267	2.25067	1.40267	5.49689e-28	2.75188e-26
AC002454.1	0.336664	0.723414	1.10351	3.86397e-06	9.82427e-06
AC004603.4	0.281286	0.0980438	-1.52054	3.94691e-13	2.38638e-12
AC005083.1	0.116224	0.451318	1.95723	4.77661e-24	1.3085e-22
AC005682.5	0.1974	0.477368	1.27398	7.91557e-16	6.75946e-15
AC006126.4	0.104554	0.675918	2.6926	2.22845e-24	6.40239e-23
AC007163.3	0.432558	0.202063	-1.09809	3.97797e-09	1.48202e-08
AC011516.2	0.569068	0.19483	-1.54638	7.97101e-19	1.02124e-17
AC013268.2	0.950455	0.373531	-1.34739	1.76102e-09	6.81832e-09
AC013268.5	1.70512	0.799681	-1.09238	5.20115e-12	2.7481e-11
AC062028.1	0.463637	0.22385	-1.05046	1.21552e-06	3.28974e-06
AC064875.2	0.333404	1.03028	1.6277	3.71154e-13	2.25428e-12
AC079776.7	0.755318	0.340331	-1.15015	6.41496e-22	1.27693e-20
AC090425.1	1.0886	0.361515	-1.59035	1.043e-15	8.74261e-15
AC091878.1	0.595366	0.258052	-1.20611	3.26442e-24	9.1683e-23
AC093590.1	0.899071	0.382662	-1.23236	8.33086e-18	9.21688e-17
AC096559.1	0.0995508	0.377058	1.92128	3.72326e-12	2.00049e-11
AC096579.7	0.73862	1.65954	1.16788	1.33989e-11	6.70114e-11
AC112229.7	1.79612	0.867322	-1.05024	2.57005e-14	1.78947e-13
AC123886.2	0.843376	0.32727	-1.3657	2.74645e-19	3.73626e-18
ACTG2	0.803606	1.92055	1.25696	4.47088e-24	1.23149e-22
ADAM12	0.503951	1.37951	1.4528	3.89424e-28	1.99443e-26
ADAMDEC1	0.281082	0.79266	1.49571	1.12716e-19	1.63206e-18
ADAMTS15	0.855	1.79281	1.06823	5.46676e-20	8.194e-19
ADM2	0.149565	0.320474	1.09943	5.06181e-13	3.02124e-12
AIM1	0.321143	0.81908	1.35079	2.17006e-27	9.96686e-26
AKR1B10	0.095586	0.375973	1.97576	2.217e-26	8.62048e-25
AL450307.1	0.262023	0.126761	-1.04758	3.53577e-07	1.02111e-06
ALPK2	0.190575	0.451613	1.24473	2.23628e-15	1.79774e-14
ANKRD18B	0.600667	0.248617	-1.27264	7.24312e-12	3.75955e-11
ANO9	0.180826	0.420185	1.21642	2.09719e-09	8.04834e-09
ANXA2P2	0.153249	0.533927	1.80077	3.26148e-24	9.1683e-23
AP000330.8	0.124361	0.458966	1.88385	7.71843e-33	9.66009e-31
AP001046.5	0.14384	0.29372	1.02997	3.00209e-11	1.43545e-10
APCDD1L-AS1	0.147293	0.463038	1.65244	1.37851e-09	5.41479e-09
APOL4	0.907221	2.24383	1.30644	9.38829e-42	8.54548e-39
AQP7P3	0.139743	0.370836	1.40801	2.41236e-14	1.68495e-13
ARHGEF35	0.183508	0.383421	1.06309	1.13534e-12	6.45701e-12
ASB5	0.26596	0.658515	1.30801	1.94982e-11	9.54181e-11
ASPM	0.443116	1.21403	1.45405	9.06227e-29	5.29073e-27
ASPN	0.461982	0.949939	1.04	5.86021e-24	1.5773e-22
BARX1	0.268014	0.589859	1.13806	2.17488e-11	1.05837e-10
BATF	0.721492	1.52231	1.07721	2.15184e-27	9.90589e-26
BDKRB2	0.25663	0.650917	1.34278	1.36059e-18	1.67874e-17
BRIP1	0.368508	0.783058	1.08742	1.9756e-19	2.75689e-18
BUB1	0.86086	1.72225	1.00045	4.35039e-24	1.20161e-22
C10orf55	0.145584	0.441448	1.60039	7.48334e-27	3.15482e-25
C10orf82	0.40313	0.191864	-1.07116	3.08313e-09	1.16096e-08
C11orf87	1.40749	0.656473	-1.10032	3.09869e-11	1.47741e-10
C11orf89	0.141778	0.377533	1.41297	1.79446e-20	2.92623e-19
C15orf48	0.380802	0.882258	1.21216	1.56575e-21	2.95516e-20
C1QL3	1.39226	0.596592	-1.22262	1.25604e-09	4.9561e-09
C1RL-AS1	0.287684	0.599247	1.05867	1.08874e-10	4.85894e-10
C21orf128	0.52495	0.170766	-1.62016	2.02649e-14	1.43091e-13
C2orf48	0.159141	0.347527	1.12682	3.09859e-09	1.16656e-08
C2orf66	0.166995	0.533195	1.67486	7.63674e-25	2.35997e-23
C4orf6	0.0992353	0.351892	1.82621	8.18164e-17	7.95327e-16
C8orf22	0.103013	0.344842	1.74311	6.54261e-08	2.08458e-07
CA3	0.742163	1.71588	1.20914	3.21658e-26	1.22924e-24
CA7	1.11505	0.516347	-1.1107	2.01057e-10	8.7203e-10
CA9	0.688866	1.53987	1.16051	2.83121e-10	1.20936e-09
CACNG3	2.027	0.854208	-1.24669	3.43355e-19	4.59912e-18
CALHM1	0.373002	0.130784	-1.512	5.77886e-09	2.10825e-08
CAPN13	0.518187	0.235177	-1.13972	6.31009e-15	4.77189e-14
CARTPT	1.06417	0.303214	-1.81131	1.07459e-14	7.88227e-14
CASP5	0.197455	0.438867	1.15226	1.741e-17	1.84489e-16
CCL18	0.321198	0.68707	1.097	8.98015e-05	0.000191001
CCL20	0.258845	0.522889	1.01442	6.91286e-09	2.49964e-08
CCL8	0.428834	0.91539	1.09397	7.38023e-10	3.00812e-09
CCR2	0.167002	0.460005	1.46178	1.31407e-21	2.50612e-20
CCR5	0.50771	1.11913	1.1403	1.98299e-25	6.82292e-24
CCT7P2	0.439058	0.201348	-1.12472	8.4884e-10	3.42979e-09
CD1C	0.162368	0.3625	1.15871	2.38968e-14	1.66969e-13
CD1E	0.131525	0.318039	1.27387	2.75575e-16	2.49475e-15
CD2	0.433938	1.08132	1.31724	1.23939e-26	5.02403e-25
CD248	1.27792	2.65266	1.05364	1.06356e-33	1.57762e-31
CD28	0.21149	0.457686	1.11377	1.98529e-13	1.24236e-12
CD300LG	0.63502	0.244546	-1.3767	8.4449e-17	8.19724e-16
CD3D	0.622044	1.40185	1.17224	2.62061e-20	4.155e-19
CD3E	0.579433	1.36633	1.23759	6.01574e-29	3.72609e-27
CD3G	0.152702	0.363717	1.2521	3.38232e-19	4.53657e-18
CD48	0.944023	1.91998	1.0242	1.55363e-27	7.32032e-26
CD5	0.23115	0.48058	1.05594	3.56064e-13	2.16526e-12
CD70	0.173314	0.456795	1.39816	9.82548e-13	5.63607e-12
CD8B	0.24839	0.556697	1.16429	5.89787e-16	5.13053e-15
CD8BP	0.723757	0.345529	-1.0667	1.0744e-18	1.34384e-17
CD93	1.20738	2.64192	1.1297	4.15718e-42	4.16238e-39
CD96	0.230573	0.505762	1.13324	7.1588e-19	9.21897e-18
CDCA2	0.392415	0.947225	1.27133	1.1322e-25	4.0199e-24
CDCA8	0.842437	1.75958	1.06259	1.41415e-30	1.18985e-28
CELSR1	0.460892	1.1297	1.29344	1.84975e-21	3.44569e-20
CENPA	0.804523	1.74671	1.11843	1.07883e-28	6.13737e-27
CENPE	0.43494	0.913516	1.07061	4.52174e-18	5.18305e-17
CEP55	0.500443	1.30061	1.3779	1.91777e-32	2.16968e-30
CFI	1.86214	3.87183	1.05606	7.55874e-47	3.78409e-43
CHRNA2	0.698889	0.333091	-1.06915	6.92844e-11	3.15825e-10
CHRNA9	0.14792	0.855633	2.53218	2.17925e-26	8.49018e-25
CIDEA	0.821486	0.225444	-1.86547	1.31135e-19	1.88243e-18
CISH	0.596242	1.27538	1.09696	3.41865e-36	7.86879e-34
CKAP2L	0.601672	1.28126	1.09052	2.63448e-21	4.80032e-20
CLCF1	0.510646	1.46872	1.52416	3.44895e-37	9.46098e-35
CLEC10A	0.335411	0.750451	1.16183	1.13916e-18	1.4204e-17
CLEC12A	0.308742	0.949032	1.62005	1.26061e-28	7.05133e-27
CLEC5A	0.354739	0.955961	1.43019	1.53547e-16	1.43883e-15
CLIC6	0.135414	0.355522	1.39256	1.7004e-10	7.4411e-10
CLSPN	0.541288	1.11463	1.04209	2.61366e-16	2.37363e-15
CNGB1	0.629099	0.249238	-1.33576	1.1325e-05	2.7189e-05
CNNM1	1.46709	0.677026	-1.11568	6.52279e-24	1.73927e-22
COL14A1	0.658682	1.48606	1.17383	4.18661e-28	2.13325e-26
COL15A1	0.480193	1.17908	1.29597	9.15516e-25	2.79469e-23
COL1A1	1.57734	3.60413	1.19215	1.56431e-38	6.14223e-36
COL3A1	1.3397	3.51421	1.39129	1.32377e-42	1.65678e-39
COL4A1	2.00216	4.43641	1.14783	2.34995e-46	9.41153e-43
COL5A1	1.01246	2.277	1.16926	5.81945e-29	3.6417e-27
COL6A3	0.507484	1.49848	1.56206	4.99089e-30	3.64754e-28
COL8A1	0.361544	1.24545	1.78443	5.30206e-26	1.96255e-24
CP	1.6751	3.51729	1.07021	1.59532e-27	7.49913e-26
CPA4	0.246333	0.60254	1.29045	8.38465e-14	5.49072e-13
CPLX3	1.76306	0.817004	-1.10967	3.78301e-23	9.02917e-22
CRH	0.910366	0.448509	-1.02131	1.16042e-11	5.84883e-11
CRTAM	0.140673	0.321204	1.19114	2.07837e-08	7.07933e-08
CST1	0.154809	0.611737	1.98242	2.15938e-14	1.51671e-13
CSTA	0.657646	1.66244	1.33791	1.63623e-32	1.91611e-30
CTA-221G9.11	0.276855	0.113105	-1.29147	1.83251e-06	4.85655e-06
CTA-384D8.34	0.353727	0.850618	1.26587	8.01512e-14	5.26239e-13
CTA-384D8.35	0.14912	0.361789	1.27867	1.08715e-12	6.19706e-12
CTB-1I21.1	1.18946	0.565248	-1.07336	4.80015e-16	4.21408e-15
CTC-459I6.1	0.887738	0.411064	-1.11077	1.14204e-17	1.2429e-16
CTC-498J12.1	0.347342	0.720752	1.05314	1.85386e-14	1.31691e-13
CTD-2023N9.3	1.08139	0.414844	-1.38225	7.38101e-15	5.53784e-14
CTD-2127H9.1	0.133449	0.362499	1.44169	1.03898e-15	8.7162e-15
CTD-2170G1.2	0.470146	0.178321	-1.39863	6.9947e-19	9.01924e-18
CTD-2227E11.1	0.132409	0.313168	1.24194	2.03912e-07	6.07189e-07
CTD-3049M7.1	0.787997	1.71754	1.12409	7.10474e-11	3.232e-10
CTHRC1	1.17989	2.42944	1.04197	6.38413e-31	5.55835e-29
CTXN3	0.717824	0.270656	-1.40717	1.47356e-09	5.76891e-09
CXCL10	0.666179	1.70197	1.35323	2.16399e-24	6.23511e-23
CXCL6	0.161792	0.366043	1.17788	0.000327912	0.000642383
CXCL9	0.251453	0.875375	1.79961	1.97456e-30	1.60083e-28
CXCR3	0.134241	0.448568	1.7405	1.44503e-20	2.38752e-19
CXCR6	0.201421	0.516421	1.35834	2.50656e-22	5.32844e-21
CYP4F35P	0.863098	0.426634	-1.01653	6.19512e-12	3.24503e-11
DCTN1-AS1	1.12613	0.558087	-1.01282	4.22973e-14	2.85957e-13
DEPDC1	0.260092	0.835762	1.68407	2.98802e-30	2.29253e-28
DGKK	0.582275	0.221566	-1.39396	4.3401e-21	7.67761e-20
DLGAP1-AS4	1.28513	0.419946	-1.61364	3.92431e-21	6.97287e-20
DLGAP2	0.894494	0.401942	-1.15409	1.55073e-20	2.54955e-19
DLGAP5	0.46753	1.30988	1.48631	9.31262e-29	5.38975e-27
DLK1	0.250092	0.827619	1.72651	1.05495e-08	3.72318e-08
DNAJC5G	0.335929	0.155253	-1.11353	1.21549e-09	4.8065e-09
DNMBP-AS1	0.73456	0.364924	-1.00928	1.38813e-15	1.14534e-14
DPEP1	0.763124	1.8721	1.29467	4.75312e-25	1.52534e-23
DRD1	0.755848	0.319789	-1.24098	7.51679e-15	5.62916e-14
DRD5	0.487286	0.166475	-1.54946	1.68032e-14	1.20087e-13
DSG2	0.123929	0.313485	1.33888	7.08339e-07	1.97171e-06
E2F2	0.482883	1.04383	1.11214	2.02936e-22	4.3603e-21
E2F7	0.301038	0.689644	1.19591	4.21763e-18	4.85112e-17
E2F8	0.291308	0.623526	1.0979	1.41307e-15	1.16351e-14
EBF2	0.108334	0.322773	1.57504	4.02474e-24	1.11938e-22
EBF3	0.184405	0.394497	1.09714	9.38107e-08	2.92729e-07
EIF4E1B	1.08002	0.366389	-1.55961	1.00439e-25	3.5788e-24
EMR1	0.258977	0.851889	1.71784	1.00164e-31	1.01303e-29
EMX1	1.7675	0.847588	-1.06027	9.19414e-13	5.30126e-12
EN1	0.322501	1.12792	1.80629	3.13401e-20	4.88394e-19
ENPEP	0.521486	1.22485	1.2319	1.42668e-30	1.19537e-28
ENTPD3	1.09646	0.522382	-1.06968	6.02795e-13	3.55656e-12
ERCC6L	0.232505	0.492655	1.08331	9.37598e-19	1.18532e-17
ERP27	0.215077	0.64144	1.57646	4.92642e-30	3.6269e-28
ESCO2	0.526623	1.06963	1.02227	3.36579e-19	4.51743e-18
ESM1	0.437924	1.82884	2.06218	6.45967e-30	4.59971e-28
EVC2	0.217603	0.548632	1.33414	1.67974e-16	1.56596e-15
EXOC3L2	0.183483	0.890295	2.27863	9.34891e-30	6.47792e-28
F2RL2	0.269122	0.639806	1.24937	1.33589e-16	1.26185e-15
FADS6	0.744423	0.263079	-1.50063	1.52397e-12	8.5579e-12
FAM111B	0.591006	1.20686	1.03001	1.00628e-20	1.70769e-19
FAM115C	0.353302	0.911799	1.36781	3.72262e-31	3.38843e-29
FAM153B	1.52757	0.707953	-1.10951	2.4442e-13	1.51486e-12
FAM159B	0.887865	0.401949	-1.14333	4.27463e-08	1.398e-07
FAM177B	0.291102	0.586516	1.01065	1.06168e-10	4.74558e-10
FAM180A	0.335608	0.713272	1.08768	4.55279e-09	1.68645e-08
FAM19A1	1.70764	0.832751	-1.03605	5.22219e-22	1.06059e-20
FAM19A3	0.239522	0.5177	1.11196	1.44707e-11	7.20117e-11
FAM19A4	0.603039	0.291689	-1.04782	2.39263e-16	2.18816e-15
FAM20A	1.00786	2.21616	1.13676	3.97069e-39	2.0388e-36
FAM225B	0.22592	0.46393	1.03809	1.93781e-05	4.50902e-05
FAM26E	0.165204	0.351244	1.08822	7.08832e-21	1.23108e-19
FAM46B	0.439837	1.06816	1.28009	3.17929e-17	3.26657e-16
FAM87A	0.262812	0.125345	-1.06813	2.43036e-07	7.1697e-07
FCER1A	0.286926	0.65071	1.18134	1.15682e-12	6.56984e-12
FCGBP	1.53866	3.11142	1.0159	5.9721e-31	5.24523e-29
FCGR2B	0.779421	1.767	1.18082	5.83774e-20	8.72393e-19
FCGR2C	0.880834	2.17405	1.30344	3.746e-23	8.9515e-22
FNDC1	0.18591	0.555886	1.58018	1.22399e-20	2.04424e-19
FOSL1	0.749463	1.57989	1.07589	7.89458e-29	4.70955e-27
FOXD2	0.163545	0.419628	1.35942	1.47534e-18	1.80585e-17
FOXD2-AS1	0.453352	0.958203	1.0797	3.17226e-23	7.63516e-22
FOXD3	0.416978	0.975163	1.22567	7.98148e-15	5.94602e-14
FPR2	0.248273	0.50171	1.01493	5.49036e-11	2.53855e-10
FPR3	0.879939	1.79207	1.02615	1.62976e-27	7.60747e-26
FRMPD4	0.981797	0.401368	-1.2905	3.48325e-14	2.38143e-13
FRRS1	0.195649	0.478286	1.28961	2.45388e-25	8.2448e-24
FXYD4	0.914015	0.403634	-1.17917	3.31646e-14	2.27439e-13
GABRA1	2.49916	1.22993	-1.02287	2.98005e-16	2.68687e-15
GABRB2	1.94485	0.935895	-1.05524	3.54199e-14	2.42076e-13
GABRG1	2.51135	1.21903	-1.04273	6.20989e-34	9.42069e-32
GALNTL5	0.782961	0.361652	-1.11434	5.76966e-14	3.85135e-13
GAS2L3	0.630371	1.39601	1.14703	5.67438e-28	2.83365e-26
GBP1P1	0.327424	0.704014	1.10445	2.57601e-16	2.3405e-15
GBP5	0.392422	1.0668	1.44281	9.37993e-32	9.53468e-30
GCOM1	0.3306	0.869295	1.39476	5.03572e-13	3.00657e-12
GDF15	1.0057	2.34923	1.22398	1.76079e-28	9.63386e-27
GFI1	0.125418	0.306771	1.29041	3.5069e-25	1.14748e-23
GJB6	2.38755	0.967054	-1.30386	2.74122e-24	7.76421e-23
GNG13	0.721287	0.287177	-1.32863	1.14748e-11	5.788e-11
GP9	0.346929	0.172576	-1.00741	4.66278e-07	1.32876e-06
GPR1	0.133661	0.371696	1.47554	2.10345e-08	7.15867e-08
GPR141	0.209241	0.444901	1.08832	2.72108e-11	1.30922e-10
GPR22	1.23459	0.577384	-1.09643	6.40844e-14	4.25776e-13
GPR26	0.467476	0.1803	-1.37449	2.19904e-10	9.513e-10
GPR6	0.67094	0.241437	-1.47454	1.90485e-12	1.05869e-11
GPR65	0.635757	1.6564	1.38151	4.71109e-40	2.85878e-37
GPR82	0.23078	0.587489	1.34804	2.72432e-30	2.14782e-28
GPR83	0.785103	0.389623	-1.0108	1.10573e-09	4.39244e-09
GPRC5A	0.321797	0.856185	1.41177	1.6865e-23	4.24273e-22
GPX8	0.502431	1.4222	1.50112	3.03764e-34	5.19904e-32
GRIN2B	1.03686	0.516093	-1.00652	2.96564e-13	1.8139e-12
GRIN3A	1.45432	0.59175	-1.29729	6.79375e-29	4.14771e-27
GS1-18A18.1	0.432308	0.153919	-1.48989	1.77016e-25	6.13278e-24
GSDMA	0.16249	0.331739	1.0297	3.59941e-11	1.70358e-10
GSG2	0.335448	0.709349	1.08041	1.55976e-18	1.90337e-17
GZMA	0.609555	1.51906	1.31735	2.53804e-29	1.63949e-27
GZMK	0.232041	0.743335	1.67963	2.62839e-22	5.56379e-21
H19	1.33976	2.70007	1.01103	3.52017e-11	1.66804e-10
HAND2	0.345126	0.940001	1.44554	8.03634e-16	6.85382e-15
HAND2-AS1	0.203083	0.598315	1.55883	1.24185e-14	9.01996e-14
HAR1A	1.77153	0.853217	-1.05401	9.28757e-30	6.45776e-28
HCN1	1.09727	0.500121	-1.13357	4.5368e-11	2.12017e-10
HDC	0.166553	0.34026	1.03066	1.83215e-07	5.49399e-07
HGF	0.863343	1.79332	1.05463	1.10792e-28	6.26723e-27
HIPK4	0.657397	0.276807	-1.24789	2.38861e-10	1.02975e-09
HIST1H2AG	0.263634	0.610714	1.21196	1.31771e-21	2.51067e-20
HIST1H2AI	0.15605	0.379541	1.28225	1.84137e-08	6.32044e-08
HIST1H2AM	0.321094	0.75034	1.22455	2.89705e-08	9.69476e-08
HIST1H2BG	0.351119	0.870506	1.30989	1.10692e-10	4.93238e-10
HIST1H2BH	0.0678838	0.5326	2.97191	3.7335e-15	2.90682e-14
HIST1H2BJ	0.573699	1.23729	1.10881	5.48913e-16	4.78953e-15
HIST1H2BO	0.212057	0.574412	1.43763	3.7104e-08	1.22528e-07
HIST1H3H	0.384308	0.974645	1.34261	1.71304e-12	9.57131e-12
HIST1H4I	0.204455	0.443748	1.11796	2.7316e-10	1.16831e-09
HLA-DPB2	0.167412	0.408474	1.28684	1.1495e-14	8.37957e-14
HLA-DQA2	0.275771	0.933014	1.75843	2.10051e-20	3.38125e-19
HMGA2	0.0968228	0.395797	2.03134	6.21439e-12	3.25342e-11
HMGB1P3	0.134728	0.29083	1.11012	6.89207e-06	1.69696e-05
HOXA-AS2	0.154933	0.708389	2.19289	2.63907e-14	1.83434e-13
HOXA10	0.24327	1.16587	2.26077	7.8414e-23	1.79047e-21
HOXA11	0.169438	0.543398	1.68125	2.91284e-16	2.62864e-15
HOXA11-AS	0.210445	0.643543	1.61259	1.62318e-15	1.32508e-14
HOXA13	0.21683	0.496649	1.19566	1.32832e-11	6.64915e-11
HOXA2	0.158721	0.507447	1.67676	2.32349e-11	1.12659e-10
HOXA3	0.202698	0.70056	1.78917	7.76885e-10	3.15753e-09
HOXA4	0.212123	0.829718	1.96772	1.08745e-13	7.01328e-13
HOXA5	0.212168	0.831938	1.97127	3.19551e-14	2.19822e-13
HOXA7	0.306518	1.13315	1.8863	3.21313e-14	2.20882e-13
HOXA9	0.162671	0.540542	1.73245	6.43167e-16	5.57309e-15
HOXB-AS1	0.517008	1.05238	1.0254	1.45147e-10	6.40494e-10
HOXB2	0.64991	1.48307	1.19028	1.5487e-22	3.38566e-21
HOXB3	0.599439	1.35125	1.17261	6.72629e-15	5.06806e-14
HOXC10	0.320499	0.902689	1.49391	9.46913e-11	4.25728e-10
HOXC6	0.207945	0.548263	1.39867	3.0533e-11	1.45785e-10
HOXC9	0.192666	0.596773	1.63108	7.11806e-15	5.35057e-14
HOXD10	0.214289	0.768885	1.84321	2.77708e-12	1.5124e-11
HOXD11	0.142707	0.581654	2.02711	1.15119e-10	5.12053e-10
HOXD13	0.114607	0.441957	1.94721	9.3241e-09	3.31231e-08
HOXD3	0.718251	1.51391	1.07572	6.32363e-15	4.78032e-14
HOXD4	0.642554	1.3781	1.10079	5.76981e-14	3.85135e-13
HOXD8	0.926562	1.95076	1.07408	1.01215e-16	9.69778e-16
HOXD9	0.479105	1.35159	1.49625	1.26866e-18	1.57111e-17
HPD	0.268334	0.736938	1.45751	3.66756e-19	4.88967e-18
HPSE2	1.63953	0.79554	-1.04327	8.57217e-21	1.46967e-19
HRH3	2.93645	1.42955	-1.03851	8.99493e-29	5.26677e-27
HS3ST3B1	0.293072	0.686549	1.22811	1.53035e-08	5.3056e-08
HSPA6	0.953111	2.03693	1.09568	3.02249e-34	5.19904e-32
HSPA7	1.02543	2.51068	1.29184	1.61455e-29	1.07771e-27
HTR1A	1.11056	0.519919	-1.09493	3.98106e-14	2.69783e-13
HTR1E	0.480471	0.190957	-1.3312	2.29878e-11	1.11487e-10
HTR2A	1.58605	0.768295	-1.04571	3.07404e-24	8.66228e-23
HTR2C	0.544682	0.20979	-1.37647	2.14882e-20	3.45069e-19
HTR5A	0.961029	0.47845	-1.00621	7.38301e-10	3.00864e-09
HTR5A-AS1	0.711188	0.259166	-1.45636	1.10632e-12	6.30095e-12
HTRA3	0.637162	1.63767	1.36191	1.07955e-33	1.58956e-31
IBSP	0.119995	1.06182	3.1455	4.17466e-26	1.56257e-24
IDO1	0.115461	0.501812	2.11974	2.30992e-25	7.81353e-24
IGF2-AS	0.181228	0.412785	1.18758	4.01465e-06	1.01802e-05
IGF2BP2	0.422358	1.27138	1.58986	1.74028e-22	3.78384e-21
IGF2BP3	0.414623	1.35925	1.71294	1.02325e-22	2.29973e-21
IGHA1	0.904613	2.44533	1.43466	1.05444e-20	1.78489e-19
IGHA2	0.321384	1.24833	1.95763	1.55876e-18	1.90331e-17
IGHG1	1.30403	3.50817	1.42775	4.72733e-24	1.29678e-22
IGHG2	0.653048	2.39336	1.87377	6.1202e-28	3.04868e-26
IGHG3	0.523195	1.84063	1.81478	5.48515e-22	1.11062e-20
IGHG4	0.252151	1.01857	2.01419	4.96509e-18	5.65563e-17
IGHM	0.450994	1.427	1.66181	3.4299e-20	5.31196e-19
IGJ	0.428356	1.28061	1.57995	3.23858e-21	5.82159e-20
IGKC	2.01661	4.18899	1.05467	8.92116e-21	1.52559e-19
IGLC1	0.804603	2.43067	1.59501	3.24534e-20	5.04173e-19
IGLC2	0.610369	2.12732	1.80128	1.03987e-21	2.00579e-20
IGLC3	0.895028	2.65463	1.56851	1.22039e-21	2.33635e-20
IGLL5	0.161999	0.715288	2.14254	1.59304e-15	1.30153e-14
IGLV1-51	0.364808	1.02735	1.49372	2.03133e-14	1.43382e-13
IL13RA2	0.763107	1.89616	1.31312	5.19501e-20	7.8277e-19
IL17B	0.161658	0.444128	1.45803	1.50239e-15	1.23099e-14
IL1RN	0.437023	1.1118	1.34711	6.49049e-19	8.3853e-18
IL2RA	0.131401	0.540574	2.04051	2.37158e-27	1.0818e-25
IL2RB	0.266601	0.744669	1.48192	1.09464e-28	6.20969e-27
IL4I1	0.855089	1.73108	1.01752	2.31997e-28	1.24551e-26
IL6	0.432815	1.15245	1.41288	4.19171e-22	8.63569e-21
INSM2	0.775299	0.372585	-1.05718	3.11603e-18	3.6705e-17
INSRR	0.166374	0.35102	1.07712	2.75721e-07	8.07918e-07
IQGAP3	0.709083	1.42813	1.0101	8.12267e-22	1.58844e-20
IRX5	0.375716	0.999912	1.41216	8.77431e-17	8.48502e-16
ISL2	0.246287	0.641861	1.38192	1.17692e-15	9.77922e-15
ITGA4	0.620685	1.25035	1.0104	7.00996e-21	1.21853e-19
ITK	0.231396	0.616413	1.41353	1.41683e-24	4.19085e-23
KB-1517D11.4	0.727005	0.285655	-1.34769	3.03794e-11	1.4519e-10
KCNB2	0.545735	0.229623	-1.24894	3.40565e-14	2.33236e-13
KCNG3	0.299324	0.135854	-1.13965	3.29406e-06	8.45038e-06
KCNH5	0.340604	0.163271	-1.06082	3.37663e-06	8.6489e-06
KCNK5	0.120607	0.364611	1.59604	2.66861e-11	1.28551e-10
KCNS1	1.26813	0.478459	-1.40624	3.83544e-11	1.811e-10
KCNS2	0.68916	0.311972	-1.14342	2.90237e-08	9.71094e-08
KCNV1	0.941217	0.375992	-1.32383	1.53626e-10	6.75676e-10
KIAA1239	0.426995	0.197032	-1.11579	5.46837e-07	1.54558e-06
KIF12	0.571887	0.249903	-1.19436	2.55624e-10	1.09776e-09
KIF14	0.327193	0.810816	1.30923	1.60628e-25	5.61357e-24
KIF18A	0.390729	0.872665	1.15926	1.06571e-22	2.38712e-21
KIF20A	0.701131	1.57957	1.17177	8.11897e-25	2.50084e-23
KIF4A	0.74415	1.64933	1.14821	2.59757e-28	1.37974e-26
KLHDC7B	0.20101	0.466752	1.21539	1.30172e-22	2.8708e-21
KLK5	0.645481	0.233405	-1.46754	9.07579e-10	3.64872e-09
KLK7	1.21291	0.416411	-1.5424	7.65931e-18	8.49267e-17
KLRB1	0.208941	0.527733	1.33671	3.21625e-21	5.78664e-20
KLRC1	0.161697	0.382212	1.24109	1.2504e-09	4.9387e-09
KMO	0.279089	0.580796	1.05731	2.86031e-15	2.26215e-14
KNCN	0.466578	0.208996	-1.15864	5.0285e-08	1.62649e-07
KRT31	0.352659	0.0899247	-1.97148	4.16912e-15	3.22716e-14
KRT83	0.404292	0.163418	-1.30683	1.69565e-15	1.3803e-14
KSR2	1.05159	0.449218	-1.22708	2.07153e-31	1.98481e-29
KYNU	0.589142	1.21767	1.04743	1.76726e-30	1.45635e-28
LA16c-329F2.1	1.25781	0.517984	-1.27994	2.23324e-18	2.68109e-17
LBX1-AS1	0.131215	0.357968	1.4479	4.49277e-07	1.28324e-06
LCN15	0.785613	0.365995	-1.10199	6.48178e-15	4.89433e-14
LCTL	0.483432	1.0569	1.12846	3.69878e-23	8.84923e-22
LDHAP2	0.182303	0.382843	1.07042	2.08899e-09	8.02455e-09
LEFTY2	0.612937	1.62818	1.40945	1.7187e-21	3.22256e-20
LGALS17A	0.128723	0.418747	1.70181	2.28628e-12	1.25742e-11
LHFPL5	0.431124	0.188494	-1.19359	7.50058e-10	3.05283e-09
LIF	0.447591	1.33685	1.57859	2.05595e-30	1.6601e-28
LINC00346	0.225881	0.533877	1.24094	1.82311e-15	1.47566e-14
LINC00475	0.21231	0.564067	1.40969	7.78682e-10	3.16418e-09
LINC00507	0.679045	0.183146	-1.89052	6.16429e-11	2.82795e-10
LINC00601	0.129541	0.304865	1.23476	3.11373e-10	1.32299e-09
LINC00702	0.149058	0.402778	1.43411	3.34691e-19	4.49509e-18
LINC01018	0.675896	0.303619	-1.15454	1.8175e-10	7.93273e-10
LL0XNC01-16G2.1	0.508278	0.132235	-1.94251	3.68449e-18	4.26485e-17
LOX	0.619773	1.43425	1.21048	9.30521e-32	9.50699e-30
LOXL4	0.2639	0.572903	1.1183	2.20079e-11	1.06994e-10
LRRN4CL	0.705025	1.90875	1.43688	1.34558e-37	4.21021e-35
LTF	1.02292	2.81042	1.45809	8.85836e-20	1.2986e-18
LUCAT1	0.0905524	0.383363	2.08189	8.89065e-19	1.12967e-17
LUM	1.23131	2.61159	1.08474	3.39724e-33	4.65956e-31
LY86-AS1	0.911275	0.312431	-1.54435	2.98651e-14	2.06081e-13
MAL2	2.01371	0.944876	-1.09166	1.984e-15	1.60264e-14
MAP1LC3C	0.165614	0.435831	1.39594	1.05718e-10	4.72863e-10
MC4R	0.458535	0.202863	-1.17653	1.93707e-11	9.48173e-11
MCHR2	0.479915	0.127191	-1.91579	6.355e-13	3.73961e-12
MEDAG	0.192199	0.488247	1.34501	3.75821e-13	2.28055e-12
MELK	0.836116	1.8553	1.14988	1.95618e-27	9.04675e-26
METTL21C	0.277048	0.12087	-1.19667	1.87941e-10	8.18335e-10
METTL7B	1.69742	3.48199	1.03657	3.55798e-34	5.93738e-32
MFAP2	0.999297	2.14851	1.10435	1.79421e-28	9.78993e-27
MIR155HG	0.215339	0.603909	1.48772	2.01777e-26	7.90723e-25
MMP11	0.803034	1.63383	1.02472	2.9294e-23	7.07613e-22
MMP19	0.723683	1.63806	1.17856	3.57287e-26	1.35705e-24
MMP7	0.171497	0.819702	2.25692	4.65414e-27	2.03048e-25
MMP9	0.499247	2.09434	2.06867	3.0756e-24	8.66228e-23
MPPED1	2.6963	1.33818	-1.01071	2.06904e-18	2.49597e-17
MPZL2	0.484116	1.15467	1.25406	1.23674e-26	5.02346e-25
MS4A4E	0.279008	1.01994	1.87011	4.92934e-33	6.36838e-31
MSMP	0.771663	1.90228	1.30168	6.30099e-19	8.16154e-18
MXRA5	0.373807	1.17667	1.65435	8.5326e-38	2.75589e-35
MYBPH	0.190912	0.61891	1.69682	2.51032e-16	2.28393e-15
MYL4	0.236977	0.487971	1.04205	2.7244e-12	1.4857e-11
MYO1G	0.706267	1.46265	1.0503	4.98873e-31	4.45979e-29
MYOD1	0.749046	0.335115	-1.1604	6.42606e-13	3.77587e-12
NAMPTL	0.588625	1.25902	1.09689	2.01874e-22	4.3468e-21
NDC80	0.933733	2.00018	1.09904	6.57364e-30	4.65149e-28
NEIL3	0.270398	0.744375	1.46094	1.46405e-23	3.72524e-22
NELL1	1.75184	0.852516	-1.03907	9.3066e-17	8.97278e-16
NEUROD2	2.15015	1.02521	-1.06851	3.79405e-16	3.37671e-15
NEUROD6	1.25596	0.398795	-1.65508	4.41635e-17	4.44185e-16
NGB	1.71988	0.664462	-1.37205	1.7404e-17	1.84489e-16
NKX2-5	0.344351	0.708066	1.04	1.37725e-07	4.20353e-07
NKX3-2	0.257466	0.562583	1.12768	3.23073e-15	2.53707e-14
NKX6-1	0.378524	0.873916	1.20711	6.60238e-18	7.39859e-17
NKX6-3	0.44153	0.191732	-1.20342	1.98529e-16	1.83373e-15
NPFFR1	0.278179	0.130036	-1.0971	3.33567e-17	3.408e-16
NR5A2	0.274331	0.616358	1.16785	1.85642e-25	6.39843e-24
NUPR1L	0.958319	0.457861	-1.0656	2.22618e-12	1.22538e-11
NXF3	0.193692	0.406375	1.06905	6.37998e-12	3.33836e-11
OCA2	0.335921	0.160244	-1.06785	1.62159e-10	7.10865e-10
OLFM3	1.3547	0.592086	-1.19409	4.55286e-15	3.49985e-14
OLFM4	0.739118	0.308138	-1.26223	1.19083e-22	2.64666e-21
OPALIN	3.1652	1.50591	-1.07166	2.90943e-21	5.27252e-20
OPRK1	0.575172	0.248678	-1.20971	1.30765e-14	9.47039e-14
OR2I1P	0.227804	0.872518	1.93739	9.28559e-27	3.85776e-25
OR51E1	0.10341	0.346027	1.74251	8.89954e-16	7.53864e-15
ORC1	0.434205	0.97422	1.16587	1.82627e-29	1.21096e-27
OSR2	0.310874	0.832351	1.42086	2.78348e-18	3.29428e-17
OTOG	0.739511	0.238484	-1.63268	1.31192e-10	5.80706e-10
OTP	0.0895918	0.352745	1.97719	1.61142e-10	7.06872e-10
P4HA3	0.287355	0.608334	1.08203	2.40707e-19	3.31509e-18
PABPC1L2A	0.944406	0.447429	-1.07775	2.02011e-14	1.4269e-13
PABPC1L2B	0.972791	0.425141	-1.19419	5.26709e-18	5.97245e-17
PDCD1	0.194503	0.476641	1.29311	1.62971e-20	2.67061e-19
PDCD1LG2	0.438661	0.910588	1.05369	1.01443e-23	2.64162e-22
PDGFD	0.614696	1.30277	1.08364	1.16976e-20	1.96349e-19
PHLDA2	0.819108	1.6767	1.0335	4.42427e-16	3.90635e-15
PI3	0.308459	0.904057	1.55134	1.15212e-05	2.76137e-05
PITX1	0.434299	0.914188	1.0738	3.60244e-09	1.34763e-08
PLA2G2A	0.196284	1.35227	2.78437	1.56518e-21	2.95516e-20
PLAU	1.34741	3.17292	1.23562	5.80553e-46	1.4532e-42
PLEK2	0.338682	0.933018	1.46197	5.51938e-32	5.84791e-30
PLEKHS1	0.0953011	0.712108	2.90153	3.11518e-33	4.30218e-31
POLQ	0.252005	0.57091	1.17981	6.27309e-18	7.04535e-17
POSTN	0.43967	1.71168	1.96092	5.41418e-18	6.13229e-17
POU4F1	0.257111	0.536503	1.06119	2.9269e-09	1.10587e-08
PRAME	0.199457	0.537718	1.43077	0.000126013	0.000262118
PRB2	0.443313	0.1829	-1.27727	6.82673e-11	3.11401e-10
PRF1	0.537372	1.08748	1.017	2.71478e-23	6.58952e-22
PRKCG	2.47094	1.22475	-1.01257	2.47032e-18	2.94708e-17
PRLHR	2.00139	0.750686	-1.41472	1.66561e-28	9.13802e-27
PRRX2	0.212827	0.520049	1.28896	3.69795e-08	1.22137e-07
PTGES3P1	0.95084	2.17544	1.19403	1.54706e-32	1.82235e-30
PTPN22	0.215657	0.530646	1.29901	1.35995e-25	4.7777e-24
PTPN7	0.694735	1.47168	1.08292	5.87736e-34	9.05339e-32
PTX3	0.778275	1.87011	1.26477	1.26022e-28	7.05133e-27
PYDC1	0.938862	0.440414	-1.09205	1.48183e-09	5.79901e-09
RAB38	0.305268	0.626908	1.03818	1.53184e-17	1.64038e-16
RAB42	0.652317	1.38407	1.08527	3.69588e-27	1.64102e-25
RAB6C	0.55543	0.246796	-1.17028	3.75964e-21	6.70407e-20
RASEF	0.138471	0.311634	1.17027	1.58571e-06	4.23327e-06
RETN	0.236898	0.728094	1.61986	1.91238e-07	5.72426e-07
RFPL2	0.694634	0.324038	-1.10009	4.95531e-08	1.60463e-07
RNASE2	0.932032	1.92922	1.04957	4.59948e-24	1.26409e-22
RP1-102K2.8	0.125816	0.379113	1.59131	2.20141e-13	1.37032e-12
RP1-140K8.5	0.119753	0.436313	1.86531	3.0153e-26	1.15452e-24
RP1-269M15.3	0.731566	0.271005	-1.43267	3.61461e-17	3.67984e-16
RP11-100M12.3	1.43439	0.681742	-1.07314	2.46589e-13	1.52689e-12
RP11-1026M7.2	0.479994	0.164265	-1.54699	8.47846e-14	5.54297e-13
RP11-122K13.14	1.04783	0.400051	-1.38914	8.42846e-15	6.25111e-14
RP11-1406H17.1	1.19859	0.541178	-1.14717	2.44054e-16	2.22752e-15
RP11-142C4.6	0.141345	0.316592	1.1634	3.6452e-14	2.48536e-13
RP11-143K11.5	0.813486	0.365295	-1.15506	3.2543e-18	3.81096e-17
RP11-147N17.1	0.390024	0.192822	-1.0163	4.22507e-10	1.77039e-09
RP11-152P17.2	0.18731	0.446346	1.25274	7.14501e-11	3.24958e-10
RP11-153M7.1	0.283767	0.698723	1.30001	2.61121e-18	3.10139e-17
RP11-153M7.3	0.155917	0.34581	1.1492	4.85318e-12	2.57103e-11
RP11-155G14.6	0.424329	0.892889	1.0733	3.69948e-14	2.51894e-13
RP11-189B4.6	0.169416	0.798568	2.23685	7.2047e-18	8.0314e-17
RP11-19E11.1	0.372099	0.791021	1.08803	1.77163e-09	6.85808e-09
RP11-215H22.1	0.468768	0.201846	-1.21562	1.11371e-10	4.96151e-10
RP11-218E20.3	0.191235	0.482308	1.33461	2.0883e-20	3.36429e-19
RP11-234K24.3	0.843249	0.402335	-1.06756	6.83764e-22	1.35702e-20
RP11-245J24.1	1.63045	0.552341	-1.56164	1.54843e-29	1.04051e-27
RP11-247C2.2	0.418904	0.174624	-1.26237	2.64484e-11	1.27499e-10
RP11-253E3.3	0.207078	0.721009	1.79984	5.5003e-30	4.00522e-28
RP11-286B14.1	1.36155	0.503236	-1.43595	5.2654e-15	4.01369e-14
RP11-292B8.1	0.224581	0.458676	1.03024	4.05448e-08	1.32839e-07
RP11-322E11.5	0.145182	0.403323	1.47408	3.87295e-10	1.62967e-09
RP11-325I22.2	0.481872	0.227033	-1.08574	4.67968e-08	1.52103e-07
RP11-327F22.2	0.169769	0.377159	1.1516	1.46103e-21	2.77057e-20
RP11-347E10.1	0.296636	0.845767	1.51157	5.45069e-23	1.26771e-21
RP11-356I2.4	0.39063	0.811007	1.05391	2.50679e-23	6.12176e-22
RP11-362F19.1	0.140579	0.355564	1.33873	1.66997e-10	7.30953e-10
RP11-381O7.3	0.134676	0.37571	1.48013	2.70458e-17	2.80472e-16
RP11-3L21.2	0.0879286	0.430555	2.29179	2.40573e-24	6.8723e-23
RP11-404G16.2	0.330656	0.153306	-1.10892	5.06891e-10	2.1046e-09
RP11-416I2.1	0.796453	0.220799	-1.85085	4.33834e-19	5.73056e-18
RP11-423G4.7	1.29837	0.54587	-1.25007	7.48959e-25	2.32887e-23
RP11-433J8.1	0.602203	0.269639	-1.15922	3.27724e-13	1.99899e-12
RP11-438B23.2	0.311052	0.0953447	-1.70593	2.22408e-14	1.56052e-13
RP11-452C13.1	0.143909	0.344091	1.25763	2.76604e-16	2.50293e-15
RP11-454P7.3	0.970481	0.482869	-1.00707	1.05998e-13	6.84752e-13
RP11-461L13.3	0.563843	0.267586	-1.07529	7.13223e-10	2.91297e-09
RP11-469N6.1	0.310289	0.142929	-1.11831	5.01173e-08	1.62159e-07
RP11-47I22.1	1.69701	0.773546	-1.13344	3.8428e-15	2.98843e-14
RP11-493K23.1	0.740389	0.356546	-1.0542	1.98174e-14	1.40128e-13
RP11-493K23.4	0.75931	0.350772	-1.11415	1.67019e-15	1.36068e-14
RP11-497E19.1	0.444295	0.199186	-1.1574	1.0779e-07	3.33668e-07
RP11-524D16__A.3	0.330961	0.982982	1.5705	1.78756e-23	4.4801e-22
RP11-531A24.3	0.411723	0.201537	-1.03063	3.31748e-16	2.96971e-15
RP11-54A9.1	0.119774	0.456781	1.93119	1.06164e-25	3.77607e-24
RP11-554A11.4	0.112806	0.322367	1.51485	3.25352e-17	3.33598e-16
RP11-558F24.4	0.292999	0.702788	1.26219	5.49423e-22	1.11133e-20
RP11-586D19.1	0.56281	0.229024	-1.29715	1.06372e-16	1.01724e-15
RP11-58A12.3	0.219889	0.4797	1.12536	5.07051e-10	2.10483e-09
RP11-61L23.2	0.745774	1.66566	1.15928	5.55521e-29	3.50924e-27
RP11-686D22.3	0.220533	0.474967	1.10683	2.65778e-13	1.63899e-12
RP11-689K5.3	0.355747	0.789286	1.1497	9.15233e-13	5.27867e-12
RP11-766N7.3	0.278484	0.118259	-1.23565	8.75499e-07	2.41021e-06
RP11-794G24.1	0.312549	0.143577	-1.12226	5.31282e-10	2.19903e-09
RP11-806H10.4	0.347562	1.00715	1.53494	2.15127e-25	7.32638e-24
RP11-809C18.3	1.42966	0.713987	-1.0017	3.26535e-15	2.56225e-14
RP11-81K13.1	0.728007	0.282422	-1.3661	7.20243e-10	2.93984e-09
RP11-826N14.2	0.79263	0.28339	-1.48386	1.08647e-16	1.03702e-15
RP11-82L7.4	0.179893	0.393522	1.12931	1.775e-06	4.71287e-06
RP11-838N2.4	0.141323	0.401977	1.50812	3.95485e-12	2.12037e-11
RP11-85O21.2	0.705372	0.349418	-1.01343	2.27513e-14	1.59411e-13
RP11-86H7.7	0.232729	0.540197	1.21483	1.4786e-14	1.06278e-13
RP11-893F2.14	0.198081	0.479176	1.27447	0.0225871	0.0328902
RP11-932O9.10	0.171455	0.367064	1.0982	1.73607e-12	9.69457e-12
RP11-94L15.2	0.122127	0.3082	1.33548	2.56281e-15	2.04138e-14
RP11-953B20.1	0.702751	0.200067	-1.81253	2.10548e-22	4.51899e-21
RP11-986E7.7	0.398984	1.16359	1.54417	4.36967e-25	1.40906e-23
RP3-460G2.2	0.369001	1.05805	1.51971	7.48873e-19	9.61631e-18
RP3-510D11.2	0.315656	0.666092	1.07737	1.89879e-14	1.34691e-13
RP4-630C24.3	0.374934	0.179533	-1.06239	1.97427e-10	8.57027e-10
RP6-91H8.5	0.321895	0.101083	-1.67105	2.76885e-13	1.70237e-12
RXFP1	1.02928	0.467396	-1.13892	1.38099e-13	8.81551e-13
RYR2	1.30081	0.601229	-1.11342	7.54226e-17	7.36032e-16
S100A3	0.89045	2.51982	1.50071	2.90279e-37	8.08471e-35
SAA1	0.257363	1.18614	2.20439	1.2908e-13	8.26879e-13
SAA2	0.128316	0.754421	2.55566	3.58096e-14	2.44406e-13
SDR16C5	0.598957	0.239578	-1.32195	6.15123e-11	2.82325e-10
SERPINA5	0.353426	1.34382	1.92686	1.67896e-32	1.95472e-30
SERPINB2	0.066659	0.458009	2.7805	9.91159e-18	1.08875e-16
SERPINE1	1.46787	2.97627	1.01978	3.07617e-27	1.38117e-25
SERTM1	0.885528	0.390332	-1.18184	2.8987e-12	1.57607e-11
SGOL1	0.602048	1.24608	1.04945	3.21199e-18	3.77244e-17
SH2D2A	0.354494	0.709917	1.00189	6.04177e-18	6.80082e-17
SH2D4A	0.377614	0.838706	1.15125	1.62188e-13	1.02519e-12
SHOX2	0.251012	0.853927	1.76635	1.11184e-12	6.33057e-12
SIRPG	0.14934	0.37392	1.32413	1.05453e-13	6.81851e-13
SIT1	0.215237	0.609123	1.50081	1.6121e-19	2.28305e-18
SKA1	0.478898	1.06931	1.15889	4.19066e-24	1.1623e-22
SKINTL	0.179061	0.429657	1.26273	2.64352e-12	1.44281e-11
SLAMF6	0.150605	0.365544	1.27928	3.50146e-20	5.41025e-19
SLAMF7	0.293308	0.755646	1.3653	2.82168e-25	9.41736e-24
SLAMF9	0.177566	0.374955	1.07836	7.03791e-07	1.9596e-06
SLC10A6	0.117971	0.309972	1.3937	1.34923e-11	6.74614e-11
SLC18A3	0.176444	0.521039	1.56218	7.59983e-12	3.93247e-11
SLC26A4-AS1	2.24773	1.02249	-1.13638	2.28505e-20	3.6548e-19
SLC34A2	0.135118	0.557584	2.04497	5.42971e-23	1.2643e-21
SLC47A2	0.703489	1.60975	1.19423	1.48868e-19	2.11875e-18
SLC6A7	1.69227	0.691161	-1.29187	1.14317e-14	8.33647e-14
SLC7A4	0.93036	0.428433	-1.11872	1.28321e-16	1.2138e-15
SLN	1.35601	2.83341	1.06317	4.07975e-16	3.62132e-15
SMIM6	1.13842	0.492166	-1.20981	9.87817e-20	1.43967e-18
SNORD3B-2	0.591237	1.28802	1.12335	1.23574e-12	7.00022e-12
SNORD3D	0.637745	1.40679	1.14135	4.6996e-13	2.8168e-12
SNX18P3	0.518234	0.25205	-1.03989	4.78358e-11	2.22874e-10
SOCS3	1.55866	3.37166	1.11316	4.10357e-35	7.90134e-33
SOHLH1	1.96099	0.884025	-1.14942	1.76136e-18	2.13895e-17
SOWAHB	0.701946	0.243781	-1.52577	5.01738e-10	2.0845e-09
SP6	0.218501	0.439778	1.00913	2.43091e-21	4.44558e-20
SPINK8	0.532106	1.28979	1.27735	6.75695e-23	1.5517e-21
SPOCD1	1.30966	3.81245	1.54153	1.6265e-41	1.32769e-38
SRPX2	0.609735	1.9675	1.69011	3.2485e-46	9.54821e-43
SSTR3	0.805832	0.332198	-1.27843	4.85512e-11	2.25787e-10
STAC	0.342716	0.770005	1.16786	3.52114e-08	1.16547e-07
STC1	0.226687	0.997451	2.13755	5.80734e-31	5.123e-29
STYK1	0.840673	0.326692	-1.36361	1.80615e-14	1.28575e-13
SV2B	2.34097	1.1367	-1.04225	6.19367e-18	6.96397e-17
SYCE1	1.77203	0.80466	-1.13895	1.14014e-18	1.42074e-17
TBR1	1.81657	0.779296	-1.22097	1.94509e-17	2.0511e-16
TCERG1L	1.00917	0.490398	-1.04115	6.20898e-13	3.66013e-12
TCTEX1D4	0.24443	0.491646	1.0082	2.04191e-12	1.12954e-11
TDO2	0.499635	1.06276	1.08887	2.17913e-17	2.28826e-16
TEAD4	1.03683	2.41374	1.21909	4.58972e-41	3.40404e-38
TESPA1	1.75434	0.734804	-1.2555	3.80794e-09	1.42212e-08
THBD	0.643109	1.41805	1.14078	1.93263e-26	7.60332e-25
TLR8	0.229978	0.48343	1.07181	7.61783e-18	8.45604e-17
TMEM132D	1.15295	0.548976	-1.07052	8.0687e-13	4.68064e-12
TMEM150B	0.316456	0.648827	1.03583	2.61477e-17	2.71863e-16
TMEM155	1.95676	0.938378	-1.06023	6.24872e-14	4.15302e-13
TMEM61	0.208473	0.463017	1.15121	6.83806e-07	1.9082e-06
TMEM71	0.545671	1.20504	1.14298	7.41494e-29	4.48593e-27
TNFAIP6	0.699762	1.51679	1.11608	3.65412e-18	4.23214e-17
TNFAIP8	0.8085	1.61747	1.00042	1.07141e-38	4.46458e-36
TNFRSF11B	0.465749	1.20891	1.37608	2.05241e-25	7.03758e-24
TNFSF14	0.209842	0.692972	1.72349	3.84773e-22	7.95979e-21
TNNT2	2.14048	0.951957	-1.16897	6.84591e-16	5.90139e-15
TNXA	0.263609	0.844081	1.67898	4.01812e-15	3.11509e-14
TP53TG5	1.76417	0.867781	-1.02359	2.61705e-21	4.77726e-20
TPSAB1	0.476902	1.10352	1.21035	3.65411e-08	1.20808e-07
TPSB2	0.360279	0.848178	1.23525	1.2809e-06	3.45735e-06
TRAC	0.645662	1.34587	1.05969	3.54895e-20	5.47939e-19
TRDC	0.422339	1.0511	1.31542	3.11196e-16	2.80076e-15
TREM1	0.567506	1.64046	1.53139	1.15758e-28	6.51139e-27
TRH	0.921822	2.04133	1.14695	6.81851e-11	3.11239e-10
TRHDE	0.879405	0.368143	-1.25626	1.36327e-14	9.84118e-14
TRPM8	0.219646	1.01504	2.20829	1.49881e-24	4.42026e-23
TTK	0.604134	1.33262	1.14132	2.7636e-23	6.69988e-22
UBD	0.987069	2.15607	1.12718	4.20948e-24	1.1659e-22
UCN2	0.169679	0.410463	1.27445	2.98893e-20	4.67604e-19
ULBP1	0.178812	0.421654	1.23762	2.93379e-14	2.02583e-13
UNC13C	1.45557	0.564574	-1.36635	8.55467e-21	1.46793e-19
USP30-AS1	0.2234	0.667051	1.57816	2.02113e-23	5.00285e-22
UTS2	0.318196	0.776502	1.28707	1.56177e-18	1.90465e-17
VDR	0.16058	0.344589	1.10159	9.9868e-13	5.72205e-12
VIM-AS1	0.365206	0.769665	1.07552	1.62559e-27	7.6057e-26
VIP	1.48599	0.726842	-1.03171	7.14626e-14	4.72134e-13
WISP1	0.351848	0.828922	1.23628	6.64144e-15	5.01111e-14
XCL2	0.105542	0.383963	1.86315	1.08243e-13	6.98316e-13
XX-CR54.3	0.359523	0.121141	-1.56939	1.77309e-11	8.72599e-11

## Sheet: Sheet5
Supplementary table S5:Functional annotation of the differentially expressed genes between the two RNA “writer” subypes.
Go terms											KEGG pathways
ONTOLOGY	ID	Description	GeneRatio	BgRatio	pvalue	p.adjust	qvalue	geneID	Count		ID	Description	GeneRatio	BgRatio	pvalue	p.adjust	qvalue	geneID	Count
BP	GO:0002449	lymphocyte mediated immunity	33/402	352/18670	1.37995e-12	4.98714e-09	4.20086e-09	PRF1/MYO1G/IGKC/CFI/TLR8/BATF/CD28/CD96/CD1C/FCGR2B/CRTAM/ULBP1/CD1E/SLAMF6/IL13RA2/TRDC/SLAMF7/CD70/IL6/IGHG1/IGHA1/CCR2/IGLV1-51/CLCF1/IGLC3/IGLC1/IGHM/IGLC2/IGHG3/IGHG2/IGHA2/IGHG4/IGLL5	33		hsa04080	Neuroactive ligand-receptor interaction	34/192	353/8113	1.37865e-12	3.23982e-10	2.97498e-10	MCHR2/DRD5/PRLHR/HTR2C/HTR1E/GRIN3A/SSTR3/DRD1/OPRK1/MC4R/RXFP1/NPFFR1/HTR1A/CHRNA2/GABRB2/HTR2A/GABRG1/HRH3/VIP/GABRA1/CRH/GPR83/GRIN2B/HTR5A/FPR2/FPR3/ADM2/TRH/F2RL2/UCN2/UTS2/GZMA/BDKRB2/CHRNA9	34
BP	GO:0048706	embryonic skeletal system development	20/402	126/18670	3.02058e-12	5.45819e-09	4.59764e-09	HOXD3/HOXD4/NKX3-2/HOXB3/HOXB2/COL1A1/HOXC6/IRX5/OSR2/HOXD9/HOXC9/HOXA2/HOXA11/HOXA9/SHOX2/HOXA3/HOXD10/HOXA7/HOXA4/HOXA5	20		hsa04061	Viral protein interaction with cytokine and cytokine receptor	14/192	100/8113	7.98757e-08	9.38539e-06	8.61817e-06	CCL20/CCL8/CCL18/CCR5/CXCL6/CXCL10/IL6/CCR2/IL2RB/TNFSF14/CXCR3/CXCL9/XCL2/IL2RA	14
BP	GO:0048704	embryonic skeletal system morphogenesis	16/402	93/18670	1.3315e-10	1.60401e-07	1.35112e-07	HOXD3/HOXD4/HOXB3/HOXB2/IRX5/OSR2/HOXD9/HOXC9/HOXA2/HOXA11/SHOX2/HOXA3/HOXD10/HOXA7/HOXA4/HOXA5	16		hsa04060	Cytokine-cytokine receptor interaction	23/192	295/8113	4.16163e-07	2.97464e-05	2.73148e-05	CCL20/CCL8/CCL18/CCR5/CXCL6/GDF15/IL13RA2/IL1RN/CXCL10/CXCR6/TNFRSF11B/CD70/IL6/IL17B/CCR2/IL2RB/CLCF1/LIF/TNFSF14/CXCR3/CXCL9/XCL2/IL2RA	23
BP	GO:0002460	adaptive immune response based on somatic recombination of immune receptors built from immunoglobulin superfamily domains	30/402	361/18670	2.93378e-10	2.65067e-07	2.23276e-07	PRF1/MYO1G/IGKC/CFI/TLR8/BATF/CD28/CD1C/FCGR2B/ULBP1/CD1E/SLAMF6/IL13RA2/TRDC/CD70/IL6/IGHG1/IGHA1/CCR2/IGLV1-51/CLCF1/IGLC3/IGLC1/IGHM/IGLC2/IGHG3/IGHG2/IGHA2/IGHG4/IGLL5	30		hsa04640	Hematopoietic cell lineage	13/192	99/8113	5.06322e-07	2.97464e-05	2.73148e-05	GP9/ITGA4/CD5/CD1C/CD8B/CD3D/CD3E/CD3G/CD1E/CD2/IL6/HLA-DQA2/IL2RA	13
BP	GO:0048705	skeletal system morphogenesis	24/402	239/18670	4.24636e-10	3.06927e-07	2.58536e-07	HOXD8/HOXD3/HOXD4/NKX3-2/HOXB3/COL14A1/HOXB2/COL1A1/IRX5/OSR2/LTF/HOXD9/COL6A3/HOXC9/HOXA2/HOXA11/SHOX2/HOXA3/ANXA2P2/HOXD10/HOXA7/HOXA4/HOXA5/STC1	24		hsa04062	Chemokine signaling pathway	13/192	192/8113	0.000610607	0.0278937	0.0256135	GNG13/CCL20/CCL8/CCL18/CCR5/CXCL6/CXCL10/CXCR6/ITK/CCR2/CXCR3/CXCL9/XCL2	13
BP	GO:0006959	humoral immune response	29/402	356/18670	9.33296e-10	5.62155e-07	4.73525e-07	KLK7/KLK5/IGKC/CFI/CD28/CXCL6/FCGR2B/PDCD1/TRDC/CXCL10/IL6/IGHG1/IGHA1/LTF/CCR2/IGLV1-51/TREM1/PI3/IGLC3/IGLC1/IGHM/CXCL9/IGLC2/IGHG3/IGHG2/IGHA2/IGHG4/IGLL5/PLA2G2A	29		hsa04974	Protein digestion and absorption	9/192	103/8113	0.000712179	0.0278937	0.0256135	COL4A1/COL5A1/COL14A1/COL1A1/COL15A1/COL3A1/COL6A3/KCNK5/COL8A1	9
BP	GO:0030198	extracellular matrix organization	29/402	368/18670	2.00444e-09	9.16929e-07	7.72365e-07	KLK7/KLK5/HPSE2/ITGA4/SERPINE1/MMP11/LUM/MFAP2/LOXL4/COL4A1/COL5A1/COL14A1/MMP19/COL1A1/TPSAB1/LOX/PTX3/COL15A1/TNFRSF11B/COL3A1/IL6/ADAM12/COL6A3/COL8A1/ANXA2P2/POSTN/MMP9/MMP7/IBSP	29		hsa04610	Complement and coagulation cascades	8/192	85/8113	0.000861895	0.0289351	0.0265697	SERPINE1/CFI/THBD/PLAU/F2RL2/BDKRB2/SERPINA5/SERPINB2	8
BP	GO:0043062	extracellular structure organization	29/402	369/18670	2.13299e-09	9.16929e-07	7.72365e-07	KLK7/KLK5/HPSE2/ITGA4/SERPINE1/MMP11/LUM/MFAP2/LOXL4/COL4A1/COL5A1/COL14A1/MMP19/COL1A1/TPSAB1/LOX/PTX3/COL15A1/TNFRSF11B/COL3A1/IL6/ADAM12/COL6A3/COL8A1/ANXA2P2/POSTN/MMP9/MMP7/IBSP	29
BP	GO:0009952	anterior/posterior pattern specification	22/402	219/18670	2.28344e-09	9.16929e-07	7.72365e-07	HOXD8/HOXD3/HOXD4/BARX1/HOXB3/HOXB2/CELSR1/HOXC6/HOXC10/HOXD9/HOXC9/HOXA2/HOXA11/HOXA9/HOXA3/EN1/HOXD10/HOXA7/HOXD13/HOXA4/HOXA5/HOXA10	22
BP	GO:0019724	B cell mediated immunity	22/402	221/18670	2.70874e-09	9.7894e-07	8.24598e-07	IGKC/CFI/TLR8/BATF/CD28/FCGR2B/IL13RA2/TRDC/CD70/IGHG1/IGHA1/IGLV1-51/CLCF1/IGLC3/IGLC1/IGHM/IGLC2/IGHG3/IGHG2/IGHA2/IGHG4/IGLL5	22
BP	GO:0050900	leukocyte migration	34/402	499/18670	3.45295e-09	1.13445e-06	9.55592e-07	ITGA4/CCL20/FPR2/SERPINE1/CD48/MYO1G/IGKC/PDGFD/CCL8/CCL18/CCR5/THBD/CXCL6/COL1A1/CD2/SIRPG/IL1RN/CXCL10/IL6/IGHA1/CCR2/IGLV1-51/TREM1/IGLC3/IGLC1/IGHM/TNFSF14/CXCR3/CXCL9/IGLC2/XCL2/HOXA7/IGHA2/SAA1	34
BP	GO:0048562	embryonic organ morphogenesis	25/402	288/18670	3.83419e-09	1.15473e-06	9.72674e-07	GJB6/RYR2/NKX2-5/CTHRC1/HOXD3/HOXD4/MFAP2/NKX3-2/HOXB3/HOXB2/CELSR1/IRX5/OSR2/HAND2/HOXD9/HOXC9/HOXA2/HOXA11/SHOX2/HOXA3/HOXD10/HOXA7/HOXA4/HOXA5/CHRNA9	25
BP	GO:0048568	embryonic organ development	31/402	428/18670	4.17297e-09	1.16009e-06	9.77185e-07	GJB6/RYR2/PHLDA2/NKX2-5/CTHRC1/HOXD3/E2F8/HOXD4/MFAP2/SOCS3/NKX3-2/HOXB3/HOXB2/E2F7/CELSR1/IRX5/OSR2/HAND2/HOXD9/LIF/HOXC9/HOXA2/HOXA11/SHOX2/HOXA3/EN1/HOXD10/HOXA7/HOXA4/HOXA5/CHRNA9	31
BP	GO:0016064	immunoglobulin mediated immune response	21/402	218/18670	1.12242e-08	2.89744e-06	2.44062e-06	IGKC/CFI/TLR8/BATF/CD28/FCGR2B/IL13RA2/TRDC/IGHG1/IGHA1/IGLV1-51/CLCF1/IGLC3/IGLC1/IGHM/IGLC2/IGHG3/IGHG2/IGHA2/IGHG4/IGLL5	21
BP	GO:0003002	regionalization	27/402	351/18670	1.22519e-08	2.95189e-06	2.48649e-06	TBR1/EMX1/NKX2-5/HOXD8/HOXD3/HOXD4/BARX1/HOXB3/HOXB2/NKX6-1/CELSR1/HOXC6/HOXC10/HOXD9/HOXC9/HOXA2/HOXA11/HOXA9/HOXA3/EN1/HOXD10/HOXA7/HOXD13/HOXA4/HOXA5/HOXD11/HOXA10	27
BP	GO:0051251	positive regulation of lymphocyte activation	26/402	334/18670	1.80141e-08	3.90873e-06	3.29247e-06	TESPA1/PDCD1LG2/IGKC/CD5/CD28/CD3E/PDCD1/TRDC/SIRPG/CD70/IL6/IGHG1/IGHA1/CCR2/CLCF1/IGLC3/IGLC1/IGHM/TNFSF14/IGLC2/IGHG3/IGHG2/IGHA2/IGHG4/IL2RA/IGLL5	26
BP	GO:0050853	B cell receptor signaling pathway	16/402	129/18670	1.83864e-08	3.90873e-06	3.29247e-06	IGKC/FCGR2B/PTPN22/TRDC/ITK/IGHG1/IGHA1/IGLC3/IGLC1/IGHM/IGLC2/IGHG3/IGHG2/IGHA2/IGHG4/IGLL5	16
BP	GO:0006910	phagocytosis, recognition	13/402	84/18670	2.76405e-08	5.5496e-06	4.67464e-06	IGKC/TRDC/IGHG1/IGHA1/IGLC3/IGLC1/IGHM/IGLC2/IGHG3/IGHG2/IGHA2/IGHG4/IGLL5	13
BP	GO:0007631	feeding behavior	14/402	101/18670	3.44135e-08	6.5458e-06	5.51378e-06	CARTPT/PRLHR/HTR2C/DRD1/TBR1/OPRK1/MC4R/POU4F1/ADM2/TRH/GDF15/HAND2/RETN/EN1	14
BP	GO:0007389	pattern specification process	30/402	446/18670	3.98491e-08	7.20074e-06	6.06546e-06	TBR1/EMX1/NKX2-5/HOXD8/HOXD3/HOXD4/NKX3-2/BARX1/HOXB3/HOXB2/NKX6-1/CELSR1/HOXC6/HAND2/HOXC10/HOXD9/HOXC9/HOXA2/HOXA11/HOXA9/HOXA3/EN1/HOXD10/HOXA7/HOXD13/HOXA4/HOXA5/HOXD11/STC1/HOXA10	30
BP	GO:0002696	positive regulation of leukocyte activation	27/402	380/18670	6.39189e-08	1.10001e-05	9.26584e-06	TESPA1/PDCD1LG2/IGKC/CD5/CD28/CD3E/PDCD1/TRDC/CD2/SIRPG/CD70/IL6/IGHG1/IGHA1/CCR2/CLCF1/IGLC3/IGLC1/IGHM/TNFSF14/IGLC2/IGHG3/IGHG2/IGHA2/IGHG4/IL2RA/IGLL5	27
BP	GO:0050871	positive regulation of B cell activation	16/402	142/18670	7.26262e-08	1.17647e-05	9.90984e-06	IGKC/CD28/TRDC/IL6/IGHG1/IGHA1/CLCF1/IGLC3/IGLC1/IGHM/IGLC2/IGHG3/IGHG2/IGHA2/IGHG4/IGLL5	16
BP	GO:0051249	regulation of lymphocyte activation	31/402	485/18670	7.48721e-08	1.17647e-05	9.90984e-06	TESPA1/PDCD1LG2/IGKC/CD5/CD28/FCGR2B/CD3E/PDCD1/PTPN22/TRDC/CD2/SIRPG/CD70/IL6/IGHG1/IGHA1/CCR2/SIT1/CLCF1/IGLC3/IGLC1/IGHM/TNFSF14/IGLC2/IGHG3/IGHG2/IGHA2/IGHG4/IL2RA/IDO1/IGLL5	31
BP	GO:0050867	positive regulation of cell activation	27/402	394/18670	1.33331e-07	2.00774e-05	1.6912e-05	TESPA1/PDCD1LG2/IGKC/CD5/CD28/CD3E/PDCD1/TRDC/CD2/SIRPG/CD70/IL6/IGHG1/IGHA1/CCR2/CLCF1/IGLC3/IGLC1/IGHM/TNFSF14/IGLC2/IGHG3/IGHG2/IGHA2/IGHG4/IL2RA/IGLL5	27
BP	GO:0002455	humoral immune response mediated by circulating immunoglobulin	16/402	150/18670	1.56657e-07	2.26464e-05	1.90759e-05	IGKC/CFI/FCGR2B/TRDC/IGHG1/IGHA1/IGLV1-51/IGLC3/IGLC1/IGHM/IGLC2/IGHG3/IGHG2/IGHA2/IGHG4/IGLL5	16
BP	GO:0006911	phagocytosis, engulfment	14/402	118/18670	2.5122e-07	3.49196e-05	2.94141e-05	IGKC/FCGR2B/TRDC/IGHG1/IGHA1/IGLC3/IGLC1/IGHM/IGLC2/IGHG3/IGHG2/IGHA2/IGHG4/IGLL5	14
BP	GO:0006958	complement activation, classical pathway	15/402	137/18670	2.71967e-07	3.64033e-05	3.06639e-05	IGKC/CFI/TRDC/IGHG1/IGHA1/IGLV1-51/IGLC3/IGLC1/IGHM/IGLC2/IGHG3/IGHG2/IGHA2/IGHG4/IGLL5	15
BP	GO:0050851	antigen receptor-mediated signaling pathway	23/402	316/18670	4.0307e-07	5.20248e-05	4.38225e-05	TESPA1/IGKC/TRAC/CD28/CD3D/FCGR2B/CD3E/CD3G/PTPN22/TRDC/ITK/IGHG1/IGHA1/IGLC3/IGLC1/IGHM/HLA-DQA2/IGLC2/IGHG3/IGHG2/IGHA2/IGHG4/IGLL5	23
BP	GO:0050864	regulation of B cell activation	17/402	184/18670	5.13851e-07	6.33535e-05	5.3365e-05	IGKC/CD28/FCGR2B/TRDC/IL6/IGHG1/IGHA1/CLCF1/IGLC3/IGLC1/IGHM/IGLC2/IGHG3/IGHG2/IGHA2/IGHG4/IGLL5	17
BP	GO:0061448	connective tissue development	21/402	273/18670	5.259e-07	6.33535e-05	5.3365e-05	PITX1/HOXD3/PDGFD/LUM/NKX3-2/COL5A1/HOXB3/COL14A1/COL1A1/LOX/OSR2/HAND2/COL6A3/EBF2/HOXA11/SHOX2/HOXA3/ANXA2P2/HOXA5/HMGA2/STC1	21
BP	GO:0099024	plasma membrane invagination	14/402	127/18670	6.25757e-07	7.29511e-05	6.14495e-05	IGKC/FCGR2B/TRDC/IGHG1/IGHA1/IGLC3/IGLC1/IGHM/IGLC2/IGHG3/IGHG2/IGHA2/IGHG4/IGLL5	14
BP	GO:0007187	G protein-coupled receptor signaling pathway, coupled to cyclic nucleotide second messenger	20/402	256/18670	7.70003e-07	8.69622e-05	7.32516e-05	DRD5/HTR2C/GPR26/HTR1E/SSTR3/DRD1/OPRK1/MC4R/RXFP1/HTR1A/HTR2A/HRH3/VIP/HTR5A/FPR2/ADM2/UCN2/CXCL10/GPR65/CXCL9	20
BP	GO:1990868	response to chemokine	12/402	97/18670	1.15515e-06	0.000122786	0.000103427	CCL20/CCL8/CCL18/CCR5/CXCL6/LOX/CXCL10/CXCR6/CCR2/CXCR3/CXCL9/XCL2	12
BP	GO:1990869	cellular response to chemokine	12/402	97/18670	1.15515e-06	0.000122786	0.000103427	CCL20/CCL8/CCL18/CCR5/CXCL6/LOX/CXCL10/CXCR6/CCR2/CXCR3/CXCL9/XCL2	12
BP	GO:0010324	membrane invagination	14/402	135/18670	1.31812e-06	0.000136105	0.000114646	IGKC/FCGR2B/TRDC/IGHG1/IGHA1/IGLC3/IGLC1/IGHM/IGLC2/IGHG3/IGHG2/IGHA2/IGHG4/IGLL5	14
BP	GO:0055074	calcium ion homeostasis	28/402	471/18670	1.37997e-06	0.000138534	0.000116692	DRD5/GPR6/HTR2C/CNGB1/DRD1/METTL21C/RYR2/HTR2A/GRIN2B/FPR2/FPR3/CCL8/VDR/FAM20A/CCR5/F2RL2/BDKRB2/CXCL10/CXCR6/GPR65/CCR2/CXCR3/CXCL9/ANXA2P2/STC1/SAA1/TRPM8/CHRNA9	28
BP	GO:0002429	immune response-activating cell surface receptor signaling pathway	28/402	473/18670	1.49899e-06	0.000142562	0.000120085	TESPA1/FPR2/FPR3/MYO1G/IGKC/TRAC/CD28/CLEC10A/CD3D/FCGR2B/CD3E/CD3G/PTPN22/TRDC/ITK/IGHG1/IGHA1/IGLV1-51/IGLC3/IGLC1/IGHM/HLA-DQA2/IGLC2/IGHG3/IGHG2/IGHA2/IGHG4/IGLL5	28
BP	GO:0002757	immune response-activating signal transduction	28/402	473/18670	1.49899e-06	0.000142562	0.000120085	TESPA1/FPR2/FPR3/MYO1G/IGKC/TRAC/CD28/CLEC10A/CD3D/FCGR2B/CD3E/CD3G/PTPN22/TRDC/ITK/IGHG1/IGHA1/IGLV1-51/IGLC3/IGLC1/IGHM/HLA-DQA2/IGLC2/IGHG3/IGHG2/IGHA2/IGHG4/IGLL5	28
BP	GO:0009074	aromatic amino acid family catabolic process	7/402	28/18670	1.63147e-06	0.000151183	0.000127347	IL4I1/HDC/KYNU/KMO/TDO2/HPD/IDO1	7
BP	GO:0030199	collagen fibril organization	9/402	54/18670	2.05334e-06	0.00018552	0.00015627	MMP11/LUM/LOXL4/COL5A1/COL14A1/COL1A1/LOX/COL3A1/ANXA2P2	9
BP	GO:0006874	cellular calcium ion homeostasis	27/402	458/18670	2.50144e-06	0.000220493	0.00018573	DRD5/GPR6/HTR2C/CNGB1/DRD1/METTL21C/RYR2/HTR2A/GRIN2B/FPR2/FPR3/CCL8/VDR/CCR5/F2RL2/BDKRB2/CXCL10/CXCR6/GPR65/CCR2/CXCR3/CXCL9/ANXA2P2/STC1/SAA1/TRPM8/CHRNA9	27
BP	GO:0070098	chemokine-mediated signaling pathway	11/402	88/18670	2.9127e-06	0.00024273	0.000204461	CCL20/CCL8/CCL18/CCR5/CXCL6/CXCL10/CXCR6/CCR2/CXCR3/CXCL9/XCL2	11
BP	GO:0060326	cell chemotaxis	21/402	304/18670	2.96904e-06	0.00024273	0.000204461	CCL20/FPR2/SERPINE1/HGF/PDGFD/CCL8/CCL18/CCR5/CXCL6/LOX/IL1RN/CXCL10/CXCR6/IL6/CCR2/TNFSF14/CXCR3/CXCL9/XCL2/SAA1/SAA2	21
BP	GO:0051216	cartilage development	17/402	209/18670	3.01528e-06	0.00024273	0.000204461	PITX1/HOXD3/LUM/NKX3-2/HOXB3/COL14A1/COL1A1/OSR2/HAND2/COL6A3/HOXA11/SHOX2/HOXA3/ANXA2P2/HOXA5/HMGA2/STC1	17
BP	GO:0042742	defense response to bacterium	22/402	330/18670	3.08593e-06	0.00024273	0.000204461	KLK7/KLK5/CCL20/FPR2/SERPINE1/IGKC/CXCL6/TRDC/IL6/IGHG1/IGHA1/LTF/IGLC3/IGLC1/IGHM/IGLC2/IGHG3/IGHG2/IGHA2/IGHG4/IGLL5/PLA2G2A	22
BP	GO:0048934	peripheral nervous system neuron differentiation	5/402	12/18670	3.1567e-06	0.00024273	0.000204461	POU4F1/ISL2/HAND2/HOXD9/HOXD10	5
BP	GO:0048935	peripheral nervous system neuron development	5/402	12/18670	3.1567e-06	0.00024273	0.000204461	POU4F1/ISL2/HAND2/HOXD9/HOXD10	5
BP	GO:0009954	proximal/distal pattern formation	7/402	31/18670	3.42678e-06	0.000258008	0.00021733	HOXC10/HOXD9/HOXA11/HOXA9/EN1/HOXD10/HOXA10	7
BP	GO:0019932	second-messenger-mediated signaling	26/402	439/18670	3.53947e-06	0.000261054	0.000219896	DRD5/HTR2C/GPR26/DRD1/KSR2/MC4R/RXFP1/RYR2/NEUROD2/VIP/CRH/GRIN2B/HTR5A/CCL20/FPR2/ADM2/CCR5/NR5A2/CD3E/UCN2/CXCL10/CXCR6/GPR65/CCR2/CXCR3/CXCL9	26
BP	GO:0006909	phagocytosis	23/402	369/18670	5.66132e-06	0.0004092	0.000344685	PRKCG/FPR2/MYO1G/IGKC/CD93/FCGR2B/CD3G/PTX3/TRDC/SIRPG/IGHG1/IGHA1/IL2RB/IGLV1-51/IGLC3/IGLC1/IGHM/IGLC2/IGHG3/IGHG2/IGHA2/IGHG4/IGLL5	23
BP	GO:0006956	complement activation	15/402	175/18670	6.0848e-06	0.000431186	0.000363204	IGKC/CFI/TRDC/IGHG1/IGHA1/IGLV1-51/IGLC3/IGLC1/IGHM/IGLC2/IGHG3/IGHG2/IGHA2/IGHG4/IGLL5	15
BP	GO:0007188	adenylate cyclase-modulating G protein-coupled receptor signaling pathway	17/402	221/18670	6.39186e-06	0.000444234	0.000374195	DRD5/GPR26/HTR1E/DRD1/OPRK1/MC4R/RXFP1/HTR1A/HRH3/VIP/HTR5A/FPR2/ADM2/UCN2/CXCL10/GPR65/CXCL9	17
BP	GO:0002920	regulation of humoral immune response	13/402	134/18670	6.61092e-06	0.00045079	0.000379718	KLK7/KLK5/IGKC/CFI/FCGR2B/IGHG1/IGLV1-51/IGLC3/IGLC1/IGLC2/IGHG3/IGHG2/IGHG4	13
BP	GO:0048247	lymphocyte chemotaxis	9/402	64/18670	8.79546e-06	0.000579221	0.0004879	CCL20/CCL8/CCL18/CXCL10/CCR2/TNFSF14/CXCR3/XCL2/SAA1	9
BP	GO:0002697	regulation of immune effector process	26/402	462/18670	8.81493e-06	0.000579221	0.0004879	KLK7/KLK5/IGKC/CFI/CD28/CD96/CD1C/CXCL6/FCGR2B/CRTAM/ULBP1/CD1E/SLAMF6/IL13RA2/IL6/IGHG1/CCR2/IGLV1-51/CLCF1/IGLC3/IGLC1/IGLC2/IGHG3/IGHG2/IGHG4/IL2RA	26
BP	GO:0072503	cellular divalent inorganic cation homeostasis	27/402	493/18670	9.69262e-06	0.00062552	0.0005269	DRD5/GPR6/HTR2C/CNGB1/DRD1/METTL21C/RYR2/HTR2A/GRIN2B/FPR2/FPR3/CCL8/VDR/CCR5/F2RL2/BDKRB2/CXCL10/CXCR6/GPR65/CCR2/CXCR3/CXCL9/ANXA2P2/STC1/SAA1/TRPM8/CHRNA9	27
BP	GO:0002548	monocyte chemotaxis	9/402	65/18670	1.00173e-05	0.00063513	0.000534994	CCL20/FPR2/SERPINE1/CCL8/CCL18/CXCL10/IL6/CCR2/XCL2	9
BP	GO:0007200	phospholipase C-activating G protein-coupled receptor signaling pathway	11/402	100/18670	1.02334e-05	0.000637644	0.000537112	DRD5/HTR2C/GNG13/DRD1/OPRK1/HTR2A/VIP/FPR2/FPR3/F2RL2/GPR65	11
BP	GO:0051480	regulation of cytosolic calcium ion concentration	22/402	357/18670	1.0813e-05	0.000662342	0.000557916	GPR6/HTR2C/CNGB1/DRD1/METTL21C/RYR2/HTR2A/GRIN2B/FPR2/FPR3/CCR5/F2RL2/BDKRB2/CXCL10/CXCR6/GPR65/CCR2/CXCR3/CXCL9/ANXA2P2/SAA1/CHRNA9	22
BP	GO:0042113	B cell activation	20/402	310/18670	1.40211e-05	0.000844535	0.000711384	ITGA4/IGKC/BATF/CD28/FCGR2B/TRDC/CD70/IL6/IGHG1/IGHA1/CLCF1/IGLC3/IGLC1/IGHM/IGLC2/IGHG3/IGHG2/IGHA2/IGHG4/IGLL5	20
BP	GO:0030326	embryonic limb morphogenesis	12/402	125/18670	1.6619e-05	0.000968724	0.000815993	PITX1/OSR2/HAND2/HOXC10/HOXD9/HOXA11/HOXA9/SHOX2/EN1/HOXD10/HOXD13/HOXA10	12
BP	GO:0035113	embryonic appendage morphogenesis	12/402	125/18670	1.6619e-05	0.000968724	0.000815993	PITX1/OSR2/HAND2/HOXC10/HOXD9/HOXA11/HOXA9/SHOX2/EN1/HOXD10/HOXD13/HOXA10	12
BP	GO:0008037	cell recognition	16/402	215/18670	1.8031e-05	0.00103435	0.000871274	PRF1/IGKC/CD5/CRTAM/TRDC/IGHG1/IGHA1/IGLC3/IGLC1/IGHM/IGLC2/IGHG3/IGHG2/IGHA2/IGHG4/IGLL5	16
BP	GO:0009072	aromatic amino acid family metabolic process	7/402	40/18670	2.05597e-05	0.00116098	0.000977937	IL4I1/HDC/KYNU/KMO/TDO2/HPD/IDO1	7
BP	GO:0007204	positive regulation of cytosolic calcium ion concentration	20/402	319/18670	2.12042e-05	0.00117896	0.000993079	GPR6/HTR2C/DRD1/METTL21C/RYR2/HTR2A/GRIN2B/FPR2/FPR3/CCR5/F2RL2/BDKRB2/CXCL10/CXCR6/GPR65/CCR2/CXCR3/CXCL9/SAA1/CHRNA9	20
BP	GO:0071674	mononuclear cell migration	10/402	90/18670	2.36453e-05	0.00129476	0.00109062	CCL20/FPR2/SERPINE1/PDGFD/CCL8/CCL18/CXCL10/IL6/CCR2/XCL2	10
BP	GO:0035136	forelimb morphogenesis	7/402	41/18670	2.43375e-05	0.00131277	0.0011058	OSR2/HOXD9/HOXA11/HOXA9/SHOX2/EN1/HOXD10	7
BP	GO:0072676	lymphocyte migration	11/402	111/18670	2.76841e-05	0.00147133	0.00123936	ITGA4/CCL20/MYO1G/CCL8/CCL18/CXCL10/CCR2/TNFSF14/CXCR3/XCL2/SAA1	11
BP	GO:0030595	leukocyte chemotaxis	16/402	224/18670	2.98474e-05	0.00156331	0.00131684	CCL20/FPR2/SERPINE1/CCL8/CCL18/CCR5/CXCL6/IL1RN/CXCL10/IL6/CCR2/TNFSF14/CXCR3/CXCL9/XCL2/SAA1	16
BP	GO:0006569	tryptophan catabolic process	4/402	10/18670	4.01264e-05	0.00201412	0.00169657	KYNU/KMO/TDO2/IDO1	4
BP	GO:0042436	indole-containing compound catabolic process	4/402	10/18670	4.01264e-05	0.00201412	0.00169657	KYNU/KMO/TDO2/IDO1	4
BP	GO:0046218	indolalkylamine catabolic process	4/402	10/18670	4.01264e-05	0.00201412	0.00169657	KYNU/KMO/TDO2/IDO1	4
BP	GO:2000406	positive regulation of T cell migration	6/402	31/18670	4.47895e-05	0.00221739	0.00186779	ITGA4/CCL20/CXCL10/CCR2/TNFSF14/XCL2	6
BP	GO:0002433	immune response-regulating cell surface receptor signaling pathway involved in phagocytosis	12/402	139/18670	4.79953e-05	0.00231273	0.0019481	MYO1G/IGKC/FCGR2B/CD3G/IGHG1/IGLV1-51/IGLC3/IGLC1/IGLC2/IGHG3/IGHG2/IGHG4	12
BP	GO:0038096	Fc-gamma receptor signaling pathway involved in phagocytosis	12/402	139/18670	4.79953e-05	0.00231273	0.0019481	MYO1G/IGKC/FCGR2B/CD3G/IGHG1/IGLV1-51/IGLC3/IGLC1/IGLC2/IGHG3/IGHG2/IGHG4	12
BP	GO:0034765	regulation of ion transmembrane transport	25/402	483/18670	5.24068e-05	0.00249208	0.00209917	CALHM1/KCNS1/KCNV1/KCNB2/CACNG3/DRD1/OPRK1/METTL21C/FXYD4/KCNS2/KCNG3/HCN1/RYR2/KCNH5/CRH/GRIN2B/SLN/STAC/ANO9/CXCL10/CLIC6/CCR2/KCNK5/CXCL9/MMP9	25
BP	GO:0038094	Fc-gamma receptor signaling pathway	12/402	142/18670	5.91565e-05	0.00277651	0.00233876	MYO1G/IGKC/FCGR2B/CD3G/IGHG1/IGLV1-51/IGLC3/IGLC1/IGLC2/IGHG3/IGHG2/IGHG4	12
BP	GO:0045058	T cell selection	7/402	47/18670	6.09272e-05	0.00278723	0.00234779	BATF/CD28/CD3D/CD3E/CD3G/SLAMF6/IL6	7
BP	GO:0060351	cartilage development involved in endochondral bone morphogenesis	7/402	47/18670	6.09272e-05	0.00278723	0.00234779	COL14A1/COL1A1/COL6A3/HOXA11/SHOX2/ANXA2P2/STC1	7
BP	GO:0070189	kynurenine metabolic process	4/402	11/18670	6.19846e-05	0.00280015	0.00235868	KYNU/KMO/TDO2/IDO1	4
BP	GO:0035115	embryonic forelimb morphogenesis	6/402	33/18670	6.49692e-05	0.00289875	0.00244173	OSR2/HOXD9/HOXA11/HOXA9/SHOX2/EN1	6
BP	GO:0019730	antimicrobial humoral response	11/402	122/18670	6.64834e-05	0.00293014	0.00246817	KLK7/KLK5/CXCL6/CXCL10/IGHA1/LTF/PI3/IGHM/CXCL9/IGHA2/PLA2G2A	11
BP	GO:1901739	regulation of myoblast fusion	5/402	21/18670	6.9107e-05	0.00300907	0.00253465	MYOD1/GDF15/CXCL10/TNFSF14/CXCL9	5
BP	GO:0002431	Fc receptor mediated stimulatory signaling pathway	12/402	145/18670	7.24923e-05	0.00311889	0.00262716	MYO1G/IGKC/FCGR2B/CD3G/IGHG1/IGLV1-51/IGLC3/IGLC1/IGLC2/IGHG3/IGHG2/IGHG4	12
BP	GO:0072678	T cell migration	8/402	65/18670	7.44194e-05	0.00313745	0.0026428	ITGA4/CCL20/MYO1G/CXCL10/CCR2/TNFSF14/CXCR3/XCL2	8
BP	GO:0042110	T cell activation	24/402	464/18670	7.466e-05	0.00313745	0.0026428	TESPA1/PDCD1LG2/CD5/BATF/CD28/CD1C/CD8B/CD3D/FCGR2B/CD3E/CD3G/SLAMF6/PDCD1/PTPN22/CD2/SIRPG/CD70/IL6/ITK/CCR2/SIT1/TNFSF14/IL2RA/IDO1	24
BP	GO:0043368	positive T cell selection	6/402	34/18670	7.74703e-05	0.00318156	0.00267995	BATF/CD3D/CD3E/CD3G/SLAMF6/IL6	6
BP	GO:0098664	G protein-coupled serotonin receptor signaling pathway	6/402	34/18670	7.74703e-05	0.00318156	0.00267995	HTR2C/HTR1E/HTR1A/HTR2A/HRH3/HTR5A	6
BP	GO:0030878	thyroid gland development	5/402	22/18670	8.78597e-05	0.0035085	0.00295535	NKX2-5/HOXD3/HOXB3/HOXA3/HOXA5	5
BP	GO:0035107	appendage morphogenesis	12/402	148/18670	8.83436e-05	0.0035085	0.00295535	PITX1/OSR2/HAND2/HOXC10/HOXD9/HOXA11/HOXA9/SHOX2/EN1/HOXD10/HOXD13/HOXA10	12
BP	GO:0035108	limb morphogenesis	12/402	148/18670	8.83436e-05	0.0035085	0.00295535	PITX1/OSR2/HAND2/HOXC10/HOXD9/HOXA11/HOXA9/SHOX2/EN1/HOXD10/HOXD13/HOXA10	12
BP	GO:0006568	tryptophan metabolic process	4/402	12/18670	9.13985e-05	0.00351398	0.00295996	KYNU/KMO/TDO2/IDO1	4
BP	GO:0060707	trophoblast giant cell differentiation	4/402	12/18670	9.13985e-05	0.00351398	0.00295996	E2F8/SOCS3/E2F7/LIF	4
BP	GO:0071073	positive regulation of phospholipid biosynthetic process	4/402	12/18670	9.13985e-05	0.00351398	0.00295996	HTR2C/HTR2A/FPR2/RAB38	4
BP	GO:0002687	positive regulation of leukocyte migration	11/402	128/18670	0.000102778	0.00390988	0.00329344	ITGA4/CCL20/FPR2/SERPINE1/PDGFD/CCL8/CXCL10/IL6/CCR2/TNFSF14/XCL2	11
BP	GO:0006968	cellular defense response	7/402	52/18670	0.00011817	0.0044486	0.00374722	PRF1/FOSL1/CCR5/ITK/CLEC5A/CCR2/CXCL9	7
BP	GO:2000403	positive regulation of lymphocyte migration	6/402	37/18670	0.000126814	0.00472478	0.00397987	ITGA4/CCL20/CXCL10/CCR2/TNFSF14/XCL2	6
BP	GO:0021520	spinal cord motor neuron cell fate specification	4/402	13/18670	0.000129781	0.00478599	0.00403142	NKX6-1/ISL2/HOXC10/HOXD10	4
BP	GO:0042430	indole-containing compound metabolic process	5/402	24/18670	0.000136868	0.00494641	0.00416655	HTR1A/KYNU/KMO/TDO2/IDO1	5
BP	GO:0071677	positive regulation of mononuclear cell migration	5/402	24/18670	0.000136868	0.00494641	0.00416655	FPR2/SERPINE1/PDGFD/CXCL10/CCR2	5
BP	GO:0007210	serotonin receptor signaling pathway	6/402	39/18670	0.000171629	0.00614127	0.00517302	HTR2C/HTR1E/HTR1A/HTR2A/HRH3/HTR5A	6
BP	GO:0051952	regulation of amine transport	9/402	93/18670	0.000177509	0.00628938	0.00529778	CARTPT/DRD1/OPRK1/HTR2A/HRH3/VIP/CRH/KMO/TRH	9
BP	GO:0019933	cAMP-mediated signaling	13/402	184/18670	0.000183306	0.00643174	0.0054177	DRD5/GPR26/DRD1/MC4R/RXFP1/VIP/CRH/HTR5A/ADM2/UCN2/CXCL10/GPR65/CXCL9	13
BP	GO:0030449	regulation of complement activation	10/402	115/18670	0.000191429	0.00662627	0.00558156	IGKC/CFI/IGHG1/IGLV1-51/IGLC3/IGLC1/IGLC2/IGHG3/IGHG2/IGHG4	10
BP	GO:0097529	myeloid leukocyte migration	14/402	210/18670	0.000192517	0.00662627	0.00558156	CCL20/FPR2/SERPINE1/PDGFD/CCL8/CCL18/CXCL6/IL1RN/CXCL10/IL6/CCR2/CXCL9/XCL2/SAA1	14
BP	GO:1900120	regulation of receptor binding	5/402	26/18670	0.000204448	0.00697051	0.00587152	PHLDA2/LOX/HOXA3/ANXA2P2/MMP9	5
BP	GO:0019935	cyclic-nucleotide-mediated signaling	14/402	212/18670	0.000212396	0.00702399	0.00591658	DRD5/HTR2C/GPR26/DRD1/MC4R/RXFP1/VIP/CRH/HTR5A/ADM2/UCN2/CXCL10/GPR65/CXCL9	14
BP	GO:0071219	cellular response to molecule of bacterial origin	14/402	212/18670	0.000212396	0.00702399	0.00591658	OPRK1/SERPINE1/PDCD1LG2/KMO/CCR5/CXCL6/FCGR2B/GFI1/PTPN22/IL1RN/CXCL10/IL6/LTF/CXCL9	14
BP	GO:0007189	adenylate cyclase-activating G protein-coupled receptor signaling pathway	11/402	139/18670	0.000213791	0.00702399	0.00591658	DRD5/GPR26/DRD1/MC4R/RXFP1/VIP/ADM2/UCN2/CXCL10/GPR65/CXCL9	11
BP	GO:0051588	regulation of neurotransmitter transport	11/402	139/18670	0.000213791	0.00702399	0.00591658	HTR2C/GRIN3A/DRD1/CPLX3/HTR1A/HTR2A/HRH3/CRH/PRKCG/KMO/TRH	11
BP	GO:0007520	myoblast fusion	6/402	41/18670	0.000228109	0.00742689	0.00625595	MYOD1/GDF15/CXCL10/ADAM12/TNFSF14/CXCL9	6
BP	GO:0010818	T cell chemotaxis	5/402	28/18670	0.000294839	0.00938805	0.00790791	CXCL10/CCR2/TNFSF14/CXCR3/XCL2	5
BP	GO:0042730	fibrinolysis	5/402	28/18670	0.000294839	0.00938805	0.00790791	SERPINE1/THBD/PLAU/ANXA2P2/SERPINB2	5
BP	GO:0021675	nerve development	8/402	79/18670	0.000296136	0.00938805	0.00790791	GABRB2/PRKCG/ITGA4/POU4F1/HOXD3/HOXB3/HOXB2/HOXA3	8
BP	GO:0015837	amine transport	9/402	100/18670	0.000307683	0.00966928	0.0081448	CARTPT/DRD1/OPRK1/HTR2A/HRH3/VIP/CRH/KMO/TRH	9
BP	GO:0002643	regulation of tolerance induction	4/402	16/18670	0.000313845	0.0097779	0.0082363	CD3E/PDCD1/IL2RA/IDO1	4
BP	GO:2000404	regulation of T cell migration	6/402	44/18670	0.000339179	0.0104065	0.00876582	ITGA4/CCL20/CXCL10/CCR2/TNFSF14/XCL2	6
BP	GO:0002685	regulation of leukocyte migration	13/402	196/18670	0.000339782	0.0104065	0.00876582	ITGA4/CCL20/FPR2/SERPINE1/PDGFD/CCL8/CXCL10/IL6/CCR2/TNFSF14/CXCR3/XCL2/HOXA7	13
BP	GO:0060142	regulation of syncytium formation by plasma membrane fusion	5/402	29/18670	0.000350021	0.0105056	0.00884928	MYOD1/GDF15/CXCL10/TNFSF14/CXCL9	5
BP	GO:0060536	cartilage morphogenesis	5/402	29/18670	0.000350021	0.0105056	0.00884928	COL14A1/HAND2/COL6A3/HOXA5/STC1	5
BP	GO:0022617	extracellular matrix disassembly	8/402	81/18670	0.000351738	0.0105056	0.00884928	KLK7/KLK5/MMP11/MMP19/TPSAB1/IL6/MMP9/MMP7	8
BP	GO:0010830	regulation of myotube differentiation	7/402	62/18670	0.000361272	0.0107019	0.00901465	MYOD1/NKX2-5/GDF15/CXCL10/TNFSF14/SHOX2/CXCL9	7
BP	GO:0002706	regulation of lymphocyte mediated immunity	11/402	149/18670	0.000390016	0.0114595	0.00965277	CD28/CD96/CD1C/FCGR2B/CRTAM/ULBP1/CD1E/SLAMF6/IL6/CCR2/CLCF1	11
BP	GO:0006586	indolalkylamine metabolic process	4/402	17/18670	0.00040347	0.0115726	0.00974801	KYNU/KMO/TDO2/IDO1	4
BP	GO:0010819	regulation of T cell chemotaxis	4/402	17/18670	0.00040347	0.0115726	0.00974801	CXCL10/CCR2/TNFSF14/XCL2	4
BP	GO:0048521	negative regulation of behavior	4/402	17/18670	0.00040347	0.0115726	0.00974801	MC4R/CRH/TRH/RETN	4
BP	GO:0030593	neutrophil chemotaxis	9/402	104/18670	0.000412175	0.0117291	0.00987991	CCL20/CCL8/CCL18/CXCL6/IL1RN/CXCL10/CXCL9/XCL2/SAA1	9
BP	GO:0035270	endocrine system development	10/402	127/18670	0.000427691	0.0120756	0.0101717	CRH/NKX2-5/PITX1/HOXD3/HOXB3/NKX6-1/IL6/HOXA3/HOXA5/OTP	10
BP	GO:0019731	antibacterial humoral response	6/402	46/18670	0.00043407	0.0121607	0.0102434	KLK7/KLK5/IGHA1/LTF/IGHM/IGHA2	6
BP	GO:0030902	hindbrain development	11/402	152/18670	0.000462149	0.0128477	0.0108221	SSTR3/TBR1/NEUROD2/POU4F1/HOXB3/FCGR2B/HOXB2/CD3E/KIF14/HOXA2/EN1	11
BP	GO:0002456	T cell mediated immunity	9/402	106/18670	0.000474459	0.0130893	0.0110256	PRF1/MYO1G/CD1C/FCGR2B/ULBP1/CD1E/CD70/IL6/CCR2	9
BP	GO:0002237	response to molecule of bacterial origin	18/402	343/18670	0.000491842	0.0133911	0.0112798	GJB6/OPRK1/SERPINE1/PDCD1LG2/KMO/CD96/CCR5/THBD/CXCL6/FCGR2B/GFI1/PTPN22/IL1RN/CXCL10/IL6/LTF/CXCL9/IDO1	18
BP	GO:0050863	regulation of T cell activation	17/402	314/18670	0.000492811	0.0133911	0.0112798	TESPA1/PDCD1LG2/CD5/CD28/FCGR2B/CD3E/PDCD1/PTPN22/CD2/SIRPG/CD70/IL6/CCR2/SIT1/TNFSF14/IL2RA/IDO1	17
BP	GO:0006816	calcium ion transport	21/402	434/18670	0.000505836	0.0134645	0.0113417	CALHM1/HTR2C/GRIN3A/CACNG3/DRD1/METTL21C/RYR2/HTR2A/CRH/GRIN2B/SLN/CCL8/VDR/CCR5/STAC/CXCL10/CXCL9/ANXA2P2/STC1/TRPM8/CHRNA9	21
BP	GO:0001909	leukocyte mediated cytotoxicity	9/402	107/18670	0.000508384	0.0134645	0.0113417	PRF1/CD1C/CXCL6/FCGR2B/CRTAM/ULBP1/CD1E/SLAMF6/SLAMF7	9
BP	GO:0090026	positive regulation of monocyte chemotaxis	4/402	18/18670	0.000509979	0.0134645	0.0113417	FPR2/SERPINE1/CXCL10/CCR2	4
BP	GO:0048736	appendage development	12/402	179/18670	0.000517585	0.0134645	0.0113417	PITX1/OSR2/HAND2/HOXC10/HOXD9/HOXA11/HOXA9/SHOX2/EN1/HOXD10/HOXD13/HOXA10	12
BP	GO:0060173	limb development	12/402	179/18670	0.000517585	0.0134645	0.0113417	PITX1/OSR2/HAND2/HOXC10/HOXD9/HOXA11/HOXA9/SHOX2/EN1/HOXD10/HOXD13/HOXA10	12
BP	GO:0002703	regulation of leukocyte mediated immunity	13/402	205/18670	0.000521593	0.0134645	0.0113417	CD28/CD96/CD1C/CXCL6/FCGR2B/CRTAM/ULBP1/CD1E/SLAMF6/IL13RA2/IL6/CCR2/CLCF1	13
BP	GO:0071222	cellular response to lipopolysaccharide	13/402	205/18670	0.000521593	0.0134645	0.0113417	OPRK1/SERPINE1/PDCD1LG2/KMO/CCR5/CXCL6/GFI1/PTPN22/IL1RN/CXCL10/IL6/LTF/CXCL9	13
BP	GO:0071868	cellular response to monoamine stimulus	9/402	109/18670	0.000582214	0.0148178	0.0124816	DRD5/HTR2C/HTR1E/DRD1/RYR2/HTR1A/HTR2A/HRH3/HTR5A	9
BP	GO:0071870	cellular response to catecholamine stimulus	9/402	109/18670	0.000582214	0.0148178	0.0124816	DRD5/HTR2C/HTR1E/DRD1/RYR2/HTR1A/HTR2A/HRH3/HTR5A	9
BP	GO:0070588	calcium ion transmembrane transport	17/402	319/18670	0.000588975	0.014885	0.0125382	CALHM1/HTR2C/GRIN3A/CACNG3/DRD1/METTL21C/RYR2/HTR2A/GRIN2B/SLN/CCR5/STAC/CXCL10/CXCL9/ANXA2P2/TRPM8/CHRNA9	17
BP	GO:0071216	cellular response to biotic stimulus	14/402	236/18670	0.000627335	0.01572	0.0132415	OPRK1/SERPINE1/PDCD1LG2/KMO/CCR5/CXCL6/FCGR2B/GFI1/PTPN22/IL1RN/CXCL10/IL6/LTF/CXCL9	14
BP	GO:0071071	regulation of phospholipid biosynthetic process	4/402	19/18670	0.000635062	0.01572	0.0132415	HTR2C/HTR2A/FPR2/RAB38	4
BP	GO:1901741	positive regulation of myoblast fusion	4/402	19/18670	0.000635062	0.01572	0.0132415	MYOD1/GDF15/TNFSF14/CXCL9	4
BP	GO:0009612	response to mechanical stimulus	13/402	210/18670	0.000654195	0.0160834	0.0135477	RYR2/HTR2A/TLR8/FOSL1/CASP5/COL1A1/CXCL10/COL3A1/RETN/TNFSF14/POSTN/MMP7/CHRNA9	13
BP	GO:0015844	monoamine transport	8/402	90/18670	0.000716922	0.0175065	0.0147464	CARTPT/DRD1/OPRK1/HTR1A/HTR2A/HRH3/VIP/CRH	8
BP	GO:0048665	neuron fate specification	5/402	34/18670	0.000750856	0.0179813	0.0151463	POU4F1/NKX6-1/ISL2/HOXC10/HOXD10	5
BP	GO:0032609	interferon-gamma production	9/402	113/18670	0.000756268	0.0179813	0.0151463	PDCD1LG2/TLR8/CD96/CD3E/SLAMF6/PTPN22/CD2/ITK/CCR2	9
BP	GO:0071867	response to monoamine	9/402	113/18670	0.000756268	0.0179813	0.0151463	DRD5/HTR2C/HTR1E/DRD1/RYR2/HTR1A/HTR2A/HRH3/HTR5A	9
BP	GO:0071869	response to catecholamine	9/402	113/18670	0.000756268	0.0179813	0.0151463	DRD5/HTR2C/HTR1E/DRD1/RYR2/HTR1A/HTR2A/HRH3/HTR5A	9
BP	GO:0038093	Fc receptor signaling pathway	14/402	241/18670	0.000770321	0.0181957	0.0153269	MYO1G/IGKC/FCGR2B/FCER1A/CD3G/ITK/IGHG1/IGLV1-51/IGLC3/IGLC1/IGLC2/IGHG3/IGHG2/IGHG4	14
BP	GO:0031960	response to corticosteroid	11/402	162/18670	0.000788089	0.0184945	0.0155786	SSTR3/METTL21C/MYOD1/CRH/GPR83/FOSL1/TRH/COL1A1/IL1RN/IL6/STC1	11
BP	GO:0006836	neurotransmitter transport	15/402	270/18670	0.000800711	0.0186682	0.015725	HTR2C/UNC13C/GRIN3A/SLC6A7/DRD1/CPLX3/HTR1A/HTR2A/SV2B/HRH3/CRH/PRKCG/KMO/TRH/SLC18A3	15
BP	GO:0060349	bone morphogenesis	9/402	114/18670	0.000805823	0.0186682	0.015725	COL14A1/COL1A1/OSR2/LTF/COL6A3/HOXA11/SHOX2/ANXA2P2/STC1	9
BP	GO:0045165	cell fate commitment	15/402	271/18670	0.000831381	0.0191376	0.0161204	TBR1/MYOD1/NKX2-5/POU4F1/PITX1/BATF/NKX6-1/SLAMF6/ISL2/IL6/HOXC10/EBF2/HOXA2/HOXA11/HOXD10	15
BP	GO:0032496	response to lipopolysaccharide	17/402	330/18670	0.000858676	0.0195632	0.0164789	GJB6/OPRK1/SERPINE1/PDCD1LG2/KMO/CD96/CCR5/THBD/CXCL6/GFI1/PTPN22/IL1RN/CXCL10/IL6/LTF/CXCL9/IDO1	17
BP	GO:0051954	positive regulation of amine transport	5/402	35/18670	0.000860696	0.0195632	0.0164789	CARTPT/OPRK1/VIP/KMO/TRH	5
BP	GO:1903351	cellular response to dopamine	8/402	93/18670	0.000890826	0.0201215	0.0169491	DRD5/HTR2C/HTR1E/DRD1/HTR1A/HTR2A/HRH3/HTR5A	8
BP	GO:1903039	positive regulation of leukocyte cell-cell adhesion	13/402	218/18670	0.00092505	0.0207648	0.017491	TESPA1/ITGA4/PDCD1LG2/CD5/CD28/CD3E/PDCD1/SIRPG/CD70/IL6/CCR2/TNFSF14/IL2RA	13
BP	GO:0042402	cellular biogenic amine catabolic process	4/402	21/18670	0.000947798	0.0210144	0.0177012	KYNU/KMO/TDO2/IDO1	4
BP	GO:0045061	thymic T cell selection	4/402	21/18670	0.000947798	0.0210144	0.0177012	CD28/CD3D/CD3E/CD3G	4
BP	GO:1903350	response to dopamine	8/402	94/18670	0.000955774	0.021062	0.0177413	DRD5/HTR2C/HTR1E/DRD1/HTR1A/HTR2A/HRH3/HTR5A	8
BP	GO:1903037	regulation of leukocyte cell-cell adhesion	16/402	304/18670	0.000965267	0.0211423	0.0178089	TESPA1/ITGA4/PDCD1LG2/CD5/CD28/FCGR2B/CD3E/PDCD1/PTPN22/SIRPG/CD70/IL6/CCR2/TNFSF14/IL2RA/IDO1	16
BP	GO:0033555	multicellular organismal response to stress	7/402	73/18670	0.00097792	0.0211629	0.0178263	HTR2C/DRD1/HTR1A/NEUROD2/CRH/PRKCG/IDO1	7
BP	GO:0060350	endochondral bone morphogenesis	7/402	73/18670	0.00097792	0.0211629	0.0178263	COL14A1/COL1A1/COL6A3/HOXA11/SHOX2/ANXA2P2/STC1	7
BP	GO:1990266	neutrophil migration	9/402	118/18670	0.00103118	0.0221826	0.0186853	CCL20/CCL8/CCL18/CXCL6/IL1RN/CXCL10/CXCL9/XCL2/SAA1	9
BP	GO:0001820	serotonin secretion	3/402	10/18670	0.00106237	0.0223221	0.0188027	HTR1A/HRH3/CRH	3
BP	GO:0070091	glucagon secretion	3/402	10/18670	0.00106237	0.0223221	0.0188027	CARTPT/CRH/IL6	3
BP	GO:1900122	positive regulation of receptor binding	3/402	10/18670	0.00106237	0.0223221	0.0188027	HOXA3/ANXA2P2/MMP9	3
BP	GO:2000252	negative regulation of feeding behavior	3/402	10/18670	0.00106237	0.0223221	0.0188027	MC4R/TRH/RETN	3
BP	GO:0010951	negative regulation of endopeptidase activity	14/402	250/18670	0.00109735	0.0229238	0.0193096	TNFAIP8/SERPINE1/HGF/SPINK8/DPEP1/CSTA/LTF/PI3/COL6A3/TNFSF14/SERPINA5/CST1/MMP9/SERPINB2	14
BP	GO:0001662	behavioral fear response	5/402	37/18670	0.0011157	0.0231732	0.0195197	HTR2C/DRD1/HTR1A/NEUROD2/CRH	5
BP	GO:0048608	reproductive structure development	20/402	431/18670	0.00113941	0.0234493	0.0197523	PHLDA2/FOSL1/BRIP1/E2F8/VDR/SOCS3/KIF18A/MMP19/E2F7/PTX3/IRX5/ASPM/LIF/RETN/HOXA11/HOXA9/SERPINA5/HOXD13/STC1/HOXA10	20
BP	GO:0006576	cellular biogenic amine metabolic process	6/402	55/18670	0.00114197	0.0234493	0.0197523	HDC/KYNU/KMO/TDO2/TRH/IDO1	6
BP	GO:0061458	reproductive system development	20/402	434/18670	0.00123831	0.0248132	0.0209011	PHLDA2/FOSL1/BRIP1/E2F8/VDR/SOCS3/KIF18A/MMP19/E2F7/PTX3/IRX5/ASPM/LIF/RETN/HOXA11/HOXA9/SERPINA5/HOXD13/STC1/HOXA10	20
BP	GO:0031341	regulation of cell killing	8/402	98/18670	0.00125449	0.0248132	0.0209011	PRF1/CD1C/CXCL6/FCGR2B/CRTAM/ULBP1/CD1E/SLAMF6	8
BP	GO:0000768	syncytium formation by plasma membrane fusion	6/402	56/18670	0.00125617	0.0248132	0.0209011	MYOD1/GDF15/CXCL10/ADAM12/TNFSF14/CXCL9	6
BP	GO:0031295	T cell costimulation	6/402	56/18670	0.00125617	0.0248132	0.0209011	PDCD1LG2/CD5/CD28/CD3E/PDCD1/TNFSF14	6
BP	GO:0140253	cell-cell fusion	6/402	56/18670	0.00125617	0.0248132	0.0209011	MYOD1/GDF15/CXCL10/ADAM12/TNFSF14/CXCL9	6
BP	GO:0002209	behavioral defense response	5/402	38/18670	0.00126234	0.0248132	0.0209011	HTR2C/DRD1/HTR1A/NEUROD2/CRH	5
BP	GO:0010831	positive regulation of myotube differentiation	5/402	38/18670	0.00126234	0.0248132	0.0209011	MYOD1/GDF15/TNFSF14/SHOX2/CXCL9	5
BP	GO:0051384	response to glucocorticoid	10/402	146/18670	0.00126332	0.0248132	0.0209011	SSTR3/METTL21C/MYOD1/CRH/GPR83/FOSL1/TRH/IL1RN/IL6/STC1	10
BP	GO:0051937	catecholamine transport	7/402	77/18670	0.00134133	0.0262031	0.0220719	CARTPT/DRD1/OPRK1/HTR2A/HRH3/VIP/CRH	7
BP	GO:0009310	amine catabolic process	4/402	23/18670	0.00135544	0.0263364	0.0221842	KYNU/KMO/TDO2/IDO1	4
BP	GO:0090596	sensory organ morphogenesis	14/402	256/18670	0.0013746	0.0264258	0.0222594	GJB6/OLFM3/HCN1/CTHRC1/MFAP2/NKX3-2/LCTL/COL5A1/CELSR1/IRX5/OSR2/HOXA2/COL8A1/CHRNA9	14
BP	GO:0031294	lymphocyte costimulation	6/402	57/18670	0.00137891	0.0264258	0.0222594	PDCD1LG2/CD5/CD28/CD3E/PDCD1/TNFSF14	6
BP	GO:0071621	granulocyte chemotaxis	9/402	123/18670	0.00138198	0.0264258	0.0222594	CCL20/CCL8/CCL18/CXCL6/IL1RN/CXCL10/CXCL9/XCL2/SAA1	9
BP	GO:0002517	T cell tolerance induction	3/402	11/18670	0.00143751	0.0270581	0.0227921	CD3E/IL2RA/IDO1	3
BP	GO:0002887	negative regulation of myeloid leukocyte mediated immunity	3/402	11/18670	0.00143751	0.0270581	0.0227921	FCGR2B/IL13RA2/CCR2	3
BP	GO:0060272	embryonic skeletal joint morphogenesis	3/402	11/18670	0.00143751	0.0270581	0.0227921	OSR2/HOXA11/SHOX2	3
BP	GO:0001910	regulation of leukocyte mediated cytotoxicity	7/402	78/18670	0.00144684	0.0270927	0.0228212	CD1C/CXCL6/FCGR2B/CRTAM/ULBP1/CD1E/SLAMF6	7
BP	GO:0050870	positive regulation of T cell activation	12/402	202/18670	0.00148553	0.0276737	0.0233106	TESPA1/PDCD1LG2/CD5/CD28/CD3E/PDCD1/SIRPG/CD70/IL6/CCR2/TNFSF14/IL2RA	12
BP	GO:0006949	syncytium formation	6/402	58/18670	0.00151058	0.027996	0.0235821	MYOD1/GDF15/CXCL10/ADAM12/TNFSF14/CXCL9	6
BP	GO:0032649	regulation of interferon-gamma production	8/402	101/18670	0.00152388	0.0280985	0.0236684	PDCD1LG2/TLR8/CD96/CD3E/SLAMF6/PTPN22/CD2/CCR2	8
BP	GO:0042596	fear response	5/402	40/18670	0.00159766	0.0293093	0.0246884	HTR2C/DRD1/HTR1A/NEUROD2/CRH	5
BP	GO:0051260	protein homooligomerization	17/402	351/18670	0.00167166	0.030512	0.0257014	CALHM1/KCNS1/KCNV1/OLFM4/KCNB2/KCNS2/KCNG3/HCN1/PRF1/TDO2/RASEF/CD3D/POLQ/CD3E/CD3G/GBP5/TRPM8	17
BP	GO:0010466	negative regulation of peptidase activity	14/402	262/18670	0.00170814	0.0310212	0.0261303	TNFAIP8/SERPINE1/HGF/SPINK8/DPEP1/CSTA/LTF/PI3/COL6A3/TNFSF14/SERPINA5/CST1/MMP9/SERPINB2	14
BP	GO:0070838	divalent metal ion transport	21/402	479/18670	0.00174388	0.0315119	0.0265437	CALHM1/HTR2C/GRIN3A/CACNG3/DRD1/METTL21C/RYR2/HTR2A/CRH/GRIN2B/SLN/CCL8/VDR/CCR5/STAC/CXCL10/CXCL9/ANXA2P2/STC1/TRPM8/CHRNA9	21
BP	GO:0031349	positive regulation of defense response	18/402	384/18670	0.00177392	0.0318953	0.0268666	KLK7/KLK5/CRH/FPR2/SERPINE1/TLR8/CCL18/CD28/CLEC10A/CRTAM/ULBP1/SLAMF6/IL6/GBP5/IL17B/CCR2/IDO1/PLA2G2A	18
BP	GO:0007218	neuropeptide signaling pathway	8/402	104/18670	0.00183721	0.0328696	0.0276873	MCHR2/CARTPT/PRLHR/SSTR3/OPRK1/NPFFR1/GPR83/GPR1	8
BP	GO:0002507	tolerance induction	4/402	25/18670	0.00187175	0.0329975	0.0277951	CD3E/PDCD1/IL2RA/IDO1	4
BP	GO:0042537	benzene-containing compound metabolic process	4/402	25/18670	0.00187175	0.0329975	0.0277951	KYNU/KMO/TDO2/IDO1	4
BP	GO:0090025	regulation of monocyte chemotaxis	4/402	25/18670	0.00187175	0.0329975	0.0277951	FPR2/SERPINE1/CXCL10/CCR2	4
BP	GO:0072540	T-helper 17 cell lineage commitment	3/402	12/18670	0.00188621	0.0330912	0.027874	BATF/SLAMF6/IL6	3
BP	GO:0002708	positive regulation of lymphocyte mediated immunity	8/402	105/18670	0.00195224	0.0340841	0.0287103	CD28/CD1C/CRTAM/ULBP1/CD1E/SLAMF6/IL6/CLCF1	8
BP	GO:0072511	divalent inorganic cation transport	21/402	486/18670	0.00207595	0.0360696	0.0303828	CALHM1/HTR2C/GRIN3A/CACNG3/DRD1/METTL21C/RYR2/HTR2A/CRH/GRIN2B/SLN/CCL8/VDR/CCR5/STAC/CXCL10/CXCL9/ANXA2P2/STC1/TRPM8/CHRNA9	21
BP	GO:0050433	regulation of catecholamine secretion	6/402	62/18670	0.00213509	0.0369196	0.0310988	CARTPT/OPRK1/HTR2A/HRH3/VIP/CRH	6
BP	GO:0060706	cell differentiation involved in embryonic placenta development	4/402	26/18670	0.00217489	0.0373344	0.0314482	E2F8/SOCS3/E2F7/LIF	4
BP	GO:0006813	potassium ion transport	13/402	240/18670	0.00219006	0.0373344	0.0314482	KCNS1/KCNV1/KCNB2/DRD1/OPRK1/FXYD4/KCNS2/KCNG3/HCN1/KCNH5/HTR2A/VIP/KCNK5	13
BP	GO:0030217	T cell differentiation	13/402	240/18670	0.00219006	0.0373344	0.0314482	TESPA1/BATF/CD28/CD3D/CD3E/CD3G/SLAMF6/PTPN22/CD2/IL6/ITK/CCR2/IL2RA	13
BP	GO:1903531	negative regulation of secretion by cell	12/402	212/18670	0.00222726	0.0377902	0.0318322	CIDEA/CARTPT/OPRK1/HRH3/CRH/TLR8/TRH/FCGR2B/PTPN22/IL13RA2/CCR2/LIF	12
BP	GO:0042476	odontogenesis	9/402	132/18670	0.00225147	0.0380225	0.0320278	KLK5/SP6/SERPINE1/ASPN/FAM20A/COL1A1/TNFRSF11B/OSR2/HAND2	9
BP	GO:2000401	regulation of lymphocyte migration	6/402	63/18670	0.00231783	0.0389611	0.0328184	ITGA4/CCL20/CXCL10/CCR2/TNFSF14/XCL2	6
BP	GO:0033605	positive regulation of catecholamine secretion	3/402	13/18670	0.00241314	0.039462	0.0332404	CARTPT/OPRK1/VIP	3
BP	GO:0043301	negative regulation of leukocyte degranulation	3/402	13/18670	0.00241314	0.039462	0.0332404	FCGR2B/IL13RA2/CCR2	3
BP	GO:0044793	negative regulation by host of viral process	3/402	13/18670	0.00241314	0.039462	0.0332404	CCL8/PTX3/LTF	3
BP	GO:0045059	positive thymic T cell selection	3/402	13/18670	0.00241314	0.039462	0.0332404	CD3D/CD3E/CD3G	3
BP	GO:0045779	negative regulation of bone resorption	3/402	13/18670	0.00241314	0.039462	0.0332404	CARTPT/TNFRSF11B/IL6	3
BP	GO:0060712	spongiotrophoblast layer development	3/402	13/18670	0.00241314	0.039462	0.0332404	PHLDA2/SOCS3/LIF	3
BP	GO:0007080	mitotic metaphase plate congression	5/402	44/18670	0.00245809	0.0399945	0.0336889	CDCA8/CENPE/NDC80/KIF18A/KIF14	5
BP	GO:0060143	positive regulation of syncytium formation by plasma membrane fusion	4/402	27/18670	0.00251026	0.0399945	0.0336889	MYOD1/GDF15/TNFSF14/CXCL9	4
BP	GO:0060259	regulation of feeding behavior	4/402	27/18670	0.00251026	0.0399945	0.0336889	OPRK1/MC4R/TRH/RETN	4
BP	GO:0060384	innervation	4/402	27/18670	0.00251026	0.0399945	0.0336889	GABRB2/PRKCG/ITGA4/POU4F1	4
BP	GO:1901623	regulation of lymphocyte chemotaxis	4/402	27/18670	0.00251026	0.0399945	0.0336889	CXCL10/CCR2/TNFSF14/XCL2	4
BP	GO:0050432	catecholamine secretion	6/402	64/18670	0.0025121	0.0399945	0.0336889	CARTPT/OPRK1/HTR2A/HRH3/VIP/CRH	6
BP	GO:0051346	negative regulation of hydrolase activity	20/402	463/18670	0.00263648	0.0417904	0.0352017	TNNT2/TMEM132D/TNFAIP8/SERPINE1/HGF/SH2D4A/PTX3/SPINK8/DPEP1/GZMA/CSTA/LTF/SPOCD1/PI3/COL6A3/TNFSF14/SERPINA5/CST1/MMP9/SERPINB2	20
BP	GO:0043270	positive regulation of ion transport	14/402	275/18670	0.00266535	0.0419835	0.0353643	CACNG3/DRD1/OPRK1/RYR2/CRH/NKX2-5/KMO/TRH/STAC/CXCL10/CCR2/CXCL9/ANXA2P2/STC1	14
BP	GO:0001819	positive regulation of cytokine production	20/402	464/18670	0.00270201	0.0419835	0.0353643	PYDC1/SERPINE1/HGF/TLR8/LUM/CD28/CRTAM/CD3E/SLAMF6/PTPN22/CD2/IL1RN/IL6/CLEC5A/GBP5/IL17B/CCR2/POSTN/IDO1/SAA1	20
BP	GO:0002690	positive regulation of leukocyte chemotaxis	7/402	87/18670	0.00271475	0.0419835	0.0353643	FPR2/SERPINE1/CXCL10/IL6/CCR2/TNFSF14/XCL2	7
BP	GO:0035987	endodermal cell differentiation	5/402	45/18670	0.00271731	0.0419835	0.0353643	ITGA4/COL5A1/COL8A1/HMGA2/MMP9	5
BP	GO:0032729	positive regulation of interferon-gamma production	6/402	65/18670	0.00271835	0.0419835	0.0353643	TLR8/CD3E/SLAMF6/PTPN22/CD2/CCR2	6
BP	GO:0048663	neuron fate commitment	6/402	65/18670	0.00271835	0.0419835	0.0353643	TBR1/POU4F1/NKX6-1/ISL2/HOXC10/HOXD10	6
BP	GO:0007159	leukocyte cell-cell adhesion	16/402	337/18670	0.00275751	0.042407	0.0357211	TESPA1/ITGA4/PDCD1LG2/CD5/CD28/FCGR2B/CD3E/PDCD1/PTPN22/SIRPG/CD70/IL6/CCR2/TNFSF14/IL2RA/IDO1	16
BP	GO:0019722	calcium-mediated signaling	12/402	218/18670	0.00280166	0.0429034	0.0361392	KSR2/RYR2/NEUROD2/GRIN2B/CCL20/FPR2/CCR5/NR5A2/CD3E/CXCR6/CCR2/CXCR3	12
BP	GO:0048644	muscle organ morphogenesis	7/402	88/18670	0.00289603	0.0441599	0.0371976	TNNT2/RYR2/NKX2-5/POU4F1/COL3A1/LIF/SHOX2	7
BP	GO:0002699	positive regulation of immune effector process	12/402	219/18670	0.00290815	0.0441599	0.0371976	KLK7/KLK5/CD28/CD1C/CRTAM/ULBP1/CD1E/SLAMF6/IL13RA2/IL6/CCR2/CLCF1	12
BP	GO:0014902	myotube differentiation	8/402	112/18670	0.00292499	0.0442297	0.0372564	MYOD1/NKX2-5/GDF15/CXCL10/ADAM12/TNFSF14/SHOX2/CXCL9	8
BP	GO:0071675	regulation of mononuclear cell migration	5/402	46/18670	0.00299575	0.045111	0.0379987	FPR2/SERPINE1/PDGFD/CXCL10/CCR2	5
BP	GO:0072498	embryonic skeletal joint development	3/402	14/18670	0.00302256	0.0453259	0.0381797	OSR2/HOXA11/SHOX2	3
BP	GO:0007565	female pregnancy	11/402	192/18670	0.00305368	0.0456033	0.0384134	PRLHR/CRH/FOSL1/VDR/THBD/DSG2/LIF/MMP9/IDO1/STC1/MMP7	11
BP	GO:1904062	regulation of cation transmembrane transport	16/402	342/18670	0.00318573	0.04726	0.0398089	KCNS1/CACNG3/DRD1/OPRK1/METTL21C/FXYD4/KCNS2/RYR2/CRH/GRIN2B/SLN/STAC/CXCL10/CCR2/CXCL9/MMP9	16
BP	GO:0002700	regulation of production of molecular mediator of immune response	9/402	139/18670	0.00319077	0.04726	0.0398089	KLK7/KLK5/CD28/CD96/FCGR2B/IL13RA2/IL6/CCR2/CLCF1	9
BP	GO:0050727	regulation of inflammatory response	17/402	374/18670	0.00322599	0.0475866	0.040084	FPR2/SERPINE1/HGF/CCL18/SOCS3/CD28/TNFAIP6/FCGR2B/IL6/GBP5/IL17B/CCR2/IL2RA/MMP9/IDO1/SAA1/PLA2G2A	17
BP	GO:0070663	regulation of leukocyte proliferation	12/402	222/18670	0.00324748	0.0477089	0.0401871	PDCD1LG2/CCL8/CD28/FCGR2B/CD3E/PTPN22/CD70/IL6/CCR2/CLCF1/IL2RA/IDO1	12
BP	GO:0021602	cranial nerve morphogenesis	4/402	29/18670	0.00328421	0.0480052	0.0404366	HOXD3/HOXB3/HOXB2/HOXA3	4
BP	GO:0030574	collagen catabolic process	5/402	47/18670	0.00329421	0.0480052	0.0404366	MMP11/MMP19/COL15A1/MMP9/MMP7	5
BP	GO:0097553	calcium ion transmembrane import into cytosol	9/402	140/18670	0.00334697	0.048578	0.0409191	HTR2C/DRD1/METTL21C/RYR2/HTR2A/GRIN2B/CCR5/CXCL10/CXCL9	9
BP	GO:0031343	positive regulation of cell killing	6/402	68/18670	0.00341353	0.049346	0.041566	PRF1/CD1C/CRTAM/ULBP1/CD1E/SLAMF6	6
BP	GO:0032963	collagen metabolic process	8/402	115/18670	0.00344242	0.0495653	0.0417508	MMP11/COL5A1/MMP19/COL1A1/COL15A1/IL6/MMP9/MMP7	8
BP	GO:0097530	granulocyte migration	9/402	141/18670	0.00350911	0.0503251	0.0423908	CCL20/CCL8/CCL18/CXCL6/IL1RN/CXCL10/CXCL9/XCL2/SAA1	9
BP	GO:0001906	cell killing	10/402	168/18670	0.00354262	0.0506049	0.0426264	PRF1/CD1C/CXCL6/FCGR2B/CRTAM/ULBP1/CD1E/SLAMF6/SLAMF7/LTF	10
BP	GO:0001649	osteoblast differentiation	12/402	225/18670	0.00361815	0.0514804	0.0433639	NELL1/CTHRC1/HGF/COL1A1/LOX/IL6/CLEC5A/HAND2/LTF/HOXA2/SHOX2/IBSP	12
BP	GO:0022409	positive regulation of cell-cell adhesion	13/402	255/18670	0.00368692	0.052253	0.0440147	TESPA1/ITGA4/PDCD1LG2/CD5/CD28/CD3E/PDCD1/SIRPG/CD70/IL6/CCR2/TNFSF14/IL2RA	13
BP	GO:0046851	negative regulation of bone remodeling	3/402	15/18670	0.00371834	0.0523958	0.044135	CARTPT/TNFRSF11B/IL6	3
BP	GO:0044788	modulation by host of viral process	4/402	30/18670	0.00372599	0.0523958	0.044135	CCL8/PTX3/LTF/ANXA2P2	4
BP	GO:0007626	locomotory behavior	11/402	198/18670	0.00385851	0.054049	0.0455275	OTOG/HTR2C/DRD1/OPRK1/CRH/TRH/CELSR1/HOXD9/EN1/HOXD10/IDO1	11
BP	GO:0033273	response to vitamin	7/402	93/18670	0.00394534	0.0549655	0.0462996	KYNU/BRIP1/VDR/COL1A1/CXCL10/POSTN/STC1	7
BP	GO:0001913	T cell mediated cytotoxicity	5/402	49/18670	0.00395435	0.0549655	0.0462996	PRF1/CD1C/FCGR2B/ULBP1/CD1E	5
BP	GO:0030534	adult behavior	9/402	144/18670	0.00403282	0.0558415	0.0470374	CARTPT/OTOG/DRD1/OPRK1/HTR2A/TRH/HOXD9/EN1/HOXD10	9
BP	GO:0033687	osteoblast proliferation	4/402	31/18670	0.00420637	0.0578016	0.0486885	NELL1/CTHRC1/OSR2/LTF	4
BP	GO:0051482	positive regulation of cytosolic calcium ion concentration involved in phospholipase C-activating G protein-coupled signaling pathway	4/402	31/18670	0.00420637	0.0578016	0.0486885	HTR2C/DRD1/F2RL2/GPR65	4
BP	GO:0050795	regulation of behavior	6/402	71/18670	0.00423301	0.0579474	0.0488113	OPRK1/MC4R/HTR1A/CRH/TRH/RETN	6
BP	GO:0001706	endoderm formation	5/402	50/18670	0.00431761	0.0587362	0.0494757	ITGA4/COL5A1/COL8A1/HMGA2/MMP9	5
BP	GO:0030098	lymphocyte differentiation	16/402	353/18670	0.00432314	0.0587362	0.0494757	TESPA1/ITGA4/BATF/CD28/CD3D/FCGR2B/CD3E/CD3G/SLAMF6/PTPN22/CD2/IL6/ITK/CCR2/CLCF1/IL2RA	16
BP	GO:0001659	temperature homeostasis	10/402	173/18670	0.00435902	0.0590018	0.0496995	CIDEA/DRD1/KSR2/HTR2A/SLN/MFAP2/CCR2/HOXC10/EBF2/TRPM8	10
CC	GO:0009897	external side of plasma membrane	39/423	393/19717	1.63039e-15	5.98352e-13	5.21724e-13	CD248/PDCD1LG2/IGKC/CD5/TLR8/CD28/CCR5/CD1C/CD3D/FCGR2B/ENPEP/CD3E/ULBP1/CD3G/CD1E/PDCD1/IL13RA2/TRDC/CD2/CXCL10/CXCR6/IGHG1/IGHA1/CCR2/IL2RB/IGLC3/IGLC1/IGHM/CXCR3/CXCL9/IGLC2/IGHG3/IGHG2/SERPINA5/IGHA2/IGHG4/IL2RA/IGLL5/TRPM8	39
CC	GO:0042571	immunoglobulin complex, circulating	13/423	72/19717	3.81899e-09	7.00785e-07	6.11039e-07	IGKC/TRDC/IGHG1/IGHA1/IGLC3/IGLC1/IGHM/IGLC2/IGHG3/IGHG2/IGHA2/IGHG4/IGLL5	13
CC	GO:0005581	collagen trimer	12/423	87/19717	3.37708e-07	4.13129e-05	3.60222e-05	C1QL3/CTHRC1/LUM/COL4A1/COL5A1/COL14A1/COL1A1/LOX/COL15A1/COL3A1/COL6A3/COL8A1	12
CC	GO:0072562	blood microparticle	15/423	147/19717	6.56161e-07	6.02027e-05	5.24929e-05	IGKC/CP/HSPA6/ACTG2/HSPA7/IGHG1/IGHA1/IGLC3/IGLC1/IGHM/IGLC2/IGHG3/IGHG2/IGHA2/IGHG4	15
CC	GO:0098644	complex of collagen trimers	6/423	19/19717	2.01484e-06	0.000147889	0.00012895	LUM/COL4A1/COL5A1/COL1A1/COL3A1/COL8A1	6
CC	GO:0062023	collagen-containing extracellular matrix	25/423	406/19717	2.62886e-06	0.000160799	0.000140206	SERPINE1/ASPN/CTHRC1/ADAMTS15/LUM/MFAP2/COL4A1/COL5A1/COL14A1/COL1A1/TPSAB1/GDF15/TPSB2/COL15A1/COL3A1/LEFTY2/ADAMDEC1/COL6A3/MXRA5/SRPX2/COL8A1/ANXA2P2/SERPINA5/POSTN/MMP9	25
CC	GO:0019814	immunoglobulin complex	14/423	159/19717	8.79865e-06	0.0004613	0.000402224	IGKC/TRDC/IGHG1/IGHA1/IGLV1-51/IGLC3/IGLC1/IGHM/IGLC2/IGHG3/IGHG2/IGHA2/IGHG4/IGLL5	14
CC	GO:0005583	fibrillar collagen trimer	4/423	11/19717	6.11557e-05	0.00249379	0.00217443	LUM/COL5A1/COL1A1/COL3A1	4
CC	GO:0098643	banded collagen fibril	4/423	11/19717	6.11557e-05	0.00249379	0.00217443	LUM/COL5A1/COL1A1/COL3A1	4
CC	GO:1902495	transmembrane transporter complex	19/423	324/19717	8.02789e-05	0.00294624	0.00256893	KCNS1/CNGB1/KCNV1/GRIN3A/KCNB2/CACNG3/OLFM3/FXYD4/KCNS2/KCNG3/HCN1/RYR2/CHRNA2/GABRB2/GABRG1/GABRA1/GRIN2B/CLIC6/CHRNA9	19
CC	GO:0034702	ion channel complex	18/423	301/19717	9.61581e-05	0.00320818	0.00279733	KCNS1/CNGB1/KCNV1/GRIN3A/KCNB2/CACNG3/OLFM3/KCNS2/KCNG3/HCN1/RYR2/CHRNA2/GABRB2/GABRG1/GABRA1/GRIN2B/CLIC6/CHRNA9	18
CC	GO:1990351	transporter complex	19/423	332/19717	0.000110584	0.00338202	0.0029489	KCNS1/CNGB1/KCNV1/GRIN3A/KCNB2/CACNG3/OLFM3/FXYD4/KCNS2/KCNG3/HCN1/RYR2/CHRNA2/GABRB2/GABRG1/GABRA1/GRIN2B/CLIC6/CHRNA9	19
CC	GO:0098802	plasma membrane signaling receptor complex	17/423	295/19717	0.000231689	0.00654076	0.00570311	GRIN3A/CACNG3/OLFM3/CHRNA2/GRIN2B/ITGA4/TRAC/INSRR/CD8B/CD3D/CD3E/CD3G/TRDC/IL6/IL2RB/IL2RA/CHRNA9	17
CC	GO:0005871	kinesin complex	6/423	55/19717	0.00112228	0.0294197	0.0256521	KIF12/CENPE/KIF4A/KIF18A/KIF20A/KIF14	6
MF	GO:0034987	immunoglobulin receptor binding	13/397	76/17696	1.27396e-08	2.7515e-06	2.22199e-06	IGKC/TRDC/IGHG1/IGHA1/IGLC3/IGLC1/IGHM/IGLC2/IGHG3/IGHG2/IGHA2/IGHG4/IGLL5	13
MF	GO:0001228	DNA-binding transcription activator activity, RNA polymerase II-specific	31/397	439/17696	1.91654e-08	2.7515e-06	2.22199e-06	NEUROD6/TBR1/NKX6-3/MYOD1/SOHLH1/NEUROD2/NKX2-5/POU4F1/PITX1/HOXD8/HOXD3/FOSL1/BATF/EBF3/HOXD4/E2F2/BARX1/NR5A2/HOXB3/HOXB2/FOXD2/HAND2/HOXC10/EBF2/HOXD10/HOXA7/HOXD13/HOXA4/HOXA5/HMGA2/HOXA10	31
MF	GO:0001216	DNA-binding transcription activator activity	31/397	440/17696	2.01994e-08	2.7515e-06	2.22199e-06	NEUROD6/TBR1/NKX6-3/MYOD1/SOHLH1/NEUROD2/NKX2-5/POU4F1/PITX1/HOXD8/HOXD3/FOSL1/BATF/EBF3/HOXD4/E2F2/BARX1/NR5A2/HOXB3/HOXB2/FOXD2/HAND2/HOXC10/EBF2/HOXD10/HOXA7/HOXD13/HOXA4/HOXA5/HMGA2/HOXA10	31
MF	GO:0003823	antigen binding	18/397	160/17696	2.10038e-08	2.7515e-06	2.22199e-06	ITGA4/CD48/IGKC/CD1C/CD1E/TRDC/IGHG1/IGHA1/IGLV1-51/IGLC3/IGLC1/IGHM/IGLC2/IGHG3/IGHG2/IGHA2/IGHG4/IGLL5	18
MF	GO:0030594	neurotransmitter receptor activity	15/397	117/17696	5.55306e-08	5.8196e-06	4.69964e-06	DRD5/HTR2C/HTR1E/GRIN3A/DRD1/HTR1A/CHRNA2/GABRB2/HTR2A/GABRG1/HRH3/GABRA1/GRIN2B/HTR5A/CHRNA9	15
MF	GO:0008528	G protein-coupled peptide receptor activity	16/397	146/17696	1.85528e-07	1.62028e-05	1.30846e-05	MCHR2/PRLHR/SSTR3/OPRK1/MC4R/RXFP1/NPFFR1/GPR83/FPR2/FPR3/CCR5/F2RL2/BDKRB2/CXCR6/CCR2/CXCR3	16
MF	GO:0001653	peptide receptor activity	16/397	152/17696	3.23771e-07	2.42366e-05	1.95723e-05	MCHR2/PRLHR/SSTR3/OPRK1/MC4R/RXFP1/NPFFR1/GPR83/FPR2/FPR3/CCR5/F2RL2/BDKRB2/CXCR6/CCR2/CXCR3	16
MF	GO:0048018	receptor ligand activity	30/397	482/17696	5.07367e-07	3.32325e-05	2.6837e-05	CARTPT/VIP/CRH/CCL20/HGF/PDGFD/CCL8/CCL18/ADM2/TRH/CXCL6/GDF15/UCN2/UTS2/IL1RN/CXCL10/TNFRSF11B/CD70/LEFTY2/IL6/IL17B/CLCF1/LIF/RETN/TNFSF14/CXCL9/XCL2/STC1/SAA1/SAA2	30
MF	GO:0030546	signaling receptor activator activity	30/397	487/17696	6.30052e-07	3.6683e-05	2.96235e-05	CARTPT/VIP/CRH/CCL20/HGF/PDGFD/CCL8/CCL18/ADM2/TRH/CXCL6/GDF15/UCN2/UTS2/IL1RN/CXCL10/TNFRSF11B/CD70/LEFTY2/IL6/IL17B/CLCF1/LIF/RETN/TNFSF14/CXCL9/XCL2/STC1/SAA1/SAA2	30
MF	GO:0043176	amine binding	5/397	10/17696	1.27295e-06	6.06386e-05	4.89689e-05	HTR2C/HTR1E/HTR1A/HTR2A/HTR5A	5
MF	GO:0051378	serotonin binding	5/397	10/17696	1.27295e-06	6.06386e-05	4.89689e-05	HTR2C/HTR1E/HTR1A/HTR2A/HTR5A	5
MF	GO:0030020	extracellular matrix structural constituent conferring tensile strength	8/397	41/17696	2.98824e-06	0.000130486	0.000105375	COL4A1/COL5A1/COL14A1/COL1A1/COL15A1/COL3A1/COL6A3/COL8A1	8
MF	GO:0005201	extracellular matrix structural constituent	15/397	163/17696	4.13418e-06	0.000166639	0.00013457	ASPN/CTHRC1/LUM/MFAP2/COL4A1/COL5A1/COL14A1/COL1A1/COL15A1/COL3A1/COL6A3/MXRA5/SRPX2/COL8A1/POSTN	15
MF	GO:0005125	cytokine activity	17/397	220/17696	1.01983e-05	0.000377961	0.000305224	CCL20/CCL8/CCL18/CXCL6/GDF15/IL1RN/CXCL10/TNFRSF11B/CD70/LEFTY2/IL6/IL17B/CLCF1/LIF/TNFSF14/CXCL9/XCL2	17
MF	GO:0022836	gated channel activity	22/397	343/17696	1.08195e-05	0.000377961	0.000305224	CALHM1/KCNS1/CNGB1/KCNV1/GRIN3A/KCNB2/CACNG3/KCNS2/KCNG3/HCN1/RYR2/CHRNA2/KCNH5/GABRB2/GABRG1/GABRA1/GRIN2B/ANO9/CLIC6/KCNK5/ANXA2P2/CHRNA9	22
MF	GO:0022843	voltage-gated cation channel activity	13/397	142/17696	1.90886e-05	0.000625152	0.000504844	CALHM1/KCNS1/KCNV1/GRIN3A/KCNB2/CACNG3/KCNS2/KCNG3/HCN1/KCNH5/GRIN2B/KCNK5/ANXA2P2	13
MF	GO:0098960	postsynaptic neurotransmitter receptor activity	9/397	70/17696	2.55256e-05	0.000758551	0.00061257	DRD5/GRIN3A/DRD1/CHRNA2/GABRB2/GABRG1/HRH3/GABRA1/CHRNA9	9
MF	GO:0015267	channel activity	26/397	474/17696	2.75197e-05	0.000758551	0.00061257	CALHM1/KCNS1/CNGB1/KCNV1/GRIN3A/KCNB2/CACNG3/FXYD4/KCNS2/KCNG3/HCN1/RYR2/CHRNA2/KCNH5/GABRB2/GABRG1/GABRA1/GRIN2B/PRF1/ANO9/CLIC6/AQP7P3/KCNK5/ANXA2P2/TRPM8/CHRNA9	26
MF	GO:0022803	passive transmembrane transporter activity	26/397	475/17696	2.85214e-05	0.000758551	0.00061257	CALHM1/KCNS1/CNGB1/KCNV1/GRIN3A/KCNB2/CACNG3/FXYD4/KCNS2/KCNG3/HCN1/RYR2/CHRNA2/KCNH5/GABRB2/GABRG1/GABRA1/GRIN2B/PRF1/ANO9/CLIC6/AQP7P3/KCNK5/ANXA2P2/TRPM8/CHRNA9	26
MF	GO:0042165	neurotransmitter binding	8/397	55/17696	2.89523e-05	0.000758551	0.00061257	HTR2C/HTR1E/GRIN3A/HTR1A/CHRNA2/HTR2A/GRIN2B/HTR5A	8
MF	GO:0005216	ion channel activity	24/397	435/17696	5.10897e-05	0.00127481	0.00102948	CALHM1/KCNS1/CNGB1/KCNV1/GRIN3A/KCNB2/CACNG3/FXYD4/KCNS2/KCNG3/HCN1/RYR2/CHRNA2/KCNH5/GABRB2/GABRG1/GABRA1/GRIN2B/ANO9/CLIC6/KCNK5/ANXA2P2/TRPM8/CHRNA9	24
MF	GO:0004252	serine-type endopeptidase activity	13/397	160/17696	6.68992e-05	0.00159342	0.00128677	KLK7/KLK5/HGF/CFI/TPSAB1/TPSB2/PLAU/GZMA/HTRA3/LTF/GZMK/MMP9/MMP7	13
MF	GO:0048407	platelet-derived growth factor binding	4/397	11/17696	7.26687e-05	0.00165558	0.00133697	COL4A1/COL5A1/COL1A1/COL3A1	4
MF	GO:0004993	G protein-coupled serotonin receptor activity	6/397	34/17696	9.69702e-05	0.0020325	0.00164135	HTR2C/HTR1E/HTR1A/HTR2A/HRH3/HTR5A	6
MF	GO:0099589	serotonin receptor activity	6/397	34/17696	9.69702e-05	0.0020325	0.00164135	HTR2C/HTR1E/HTR1A/HTR2A/HRH3/HTR5A	6
MF	GO:0008009	chemokine activity	7/397	49/17696	0.000103404	0.00208399	0.00168293	CCL20/CCL8/CCL18/CXCL6/CXCL10/CXCL9/XCL2	7
MF	GO:0042379	chemokine receptor binding	8/397	66/17696	0.000110194	0.00213858	0.00172701	CCL20/CCL8/CCL18/CXCL6/CXCL10/CCR2/CXCL9/XCL2	8
MF	GO:0005244	voltage-gated ion channel activity	14/397	197/17696	0.00015003	0.00271088	0.00218918	CALHM1/KCNS1/KCNV1/GRIN3A/KCNB2/CACNG3/KCNS2/KCNG3/HCN1/KCNH5/GRIN2B/CLIC6/KCNK5/ANXA2P2	14
MF	GO:0022832	voltage-gated channel activity	14/397	197/17696	0.00015003	0.00271088	0.00218918	CALHM1/KCNS1/KCNV1/GRIN3A/KCNB2/CACNG3/KCNS2/KCNG3/HCN1/KCNH5/GRIN2B/CLIC6/KCNK5/ANXA2P2	14
MF	GO:0005261	cation channel activity	19/397	337/17696	0.000233273	0.00407451	0.00329038	CALHM1/KCNS1/CNGB1/KCNV1/GRIN3A/KCNB2/CACNG3/FXYD4/KCNS2/KCNG3/HCN1/RYR2/CHRNA2/KCNH5/GRIN2B/KCNK5/ANXA2P2/TRPM8/CHRNA9	19
MF	GO:0008236	serine-type peptidase activity	13/397	182/17696	0.000244069	0.00412556	0.00333161	KLK7/KLK5/HGF/CFI/TPSAB1/TPSB2/PLAU/GZMA/HTRA3/LTF/GZMK/MMP9/MMP7	13
MF	GO:0099528	G protein-coupled neurotransmitter receptor activity	6/397	41/17696	0.00028402	0.00464951	0.00375473	HTR2C/HTR1E/HTR1A/HTR2A/HRH3/HTR5A	6
MF	GO:0016825	hydrolase activity, acting on acid phosphorus-nitrogen bonds	13/397	186/17696	0.000301686	0.00464951	0.00375473	KLK7/KLK5/HGF/CFI/TPSAB1/TPSB2/PLAU/GZMA/HTRA3/LTF/GZMK/MMP9/MMP7	13
MF	GO:0017171	serine hydrolase activity	13/397	186/17696	0.000301686	0.00464951	0.00375473	KLK7/KLK5/HGF/CFI/TPSAB1/TPSB2/PLAU/GZMA/HTRA3/LTF/GZMK/MMP9/MMP7	13
MF	GO:0022824	transmitter-gated ion channel activity	7/397	61/17696	0.000417051	0.0060704	0.00490217	GRIN3A/CHRNA2/GABRB2/GABRG1/GABRA1/GRIN2B/CHRNA9	7
MF	GO:0022835	transmitter-gated channel activity	7/397	61/17696	0.000417051	0.0060704	0.00490217	GRIN3A/CHRNA2/GABRB2/GABRG1/GABRA1/GRIN2B/CHRNA9	7
MF	GO:0004866	endopeptidase inhibitor activity	12/397	175/17696	0.000605112	0.00835257	0.00674514	TNFAIP8/SERPINE1/SPINK8/DPEP1/CSTA/LTF/PI3/COL6A3/TNFSF14/SERPINA5/CST1/SERPINB2	12
MF	GO:1904315	transmitter-gated ion channel activity involved in regulation of postsynaptic membrane potential	6/397	47/17696	0.000605721	0.00835257	0.00674514	GRIN3A/CHRNA2/GABRB2/GABRG1/GABRA1/CHRNA9	6
MF	GO:0019956	chemokine binding	5/397	32/17696	0.000677266	0.00904303	0.00730272	ITGA4/CCR5/CXCR6/CCR2/CXCR3	5
MF	GO:0004175	endopeptidase activity	21/397	427/17696	0.000690307	0.00904303	0.00730272	KLK7/KLK5/CAPN13/PYDC1/MMP11/HGF/CFI/ADAMTS15/CASP5/MMP19/TPSAB1/TPSB2/PLAU/GZMA/HTRA3/ADAM12/LTF/ADAMDEC1/GZMK/MMP9/MMP7	21
MF	GO:0005249	voltage-gated potassium channel activity	8/397	87/17696	0.000745461	0.00952736	0.00769385	KCNS1/KCNV1/KCNB2/KCNS2/KCNG3/HCN1/KCNH5/KCNK5	8
MF	GO:0005126	cytokine receptor binding	16/397	286/17696	0.000775222	0.00967181	0.00781051	CCL20/CCL8/CCL18/CXCL6/GDF15/IL1RN/CXCL10/CD70/LEFTY2/IL6/CCR2/CLCF1/LIF/TNFSF14/CXCL9/XCL2	16
MF	GO:0099529	neurotransmitter receptor activity involved in regulation of postsynaptic membrane potential	6/397	50/17696	0.000847221	0.00996074	0.00804382	GRIN3A/CHRNA2/GABRB2/GABRG1/GABRA1/CHRNA9	6
MF	GO:0030414	peptidase inhibitor activity	12/397	182/17696	0.000855407	0.00996074	0.00804382	TNFAIP8/SERPINE1/SPINK8/DPEP1/CSTA/LTF/PI3/COL6A3/TNFSF14/SERPINA5/CST1/SERPINB2	12
MF	GO:0061135	endopeptidase regulator activity	12/397	182/17696	0.000855407	0.00996074	0.00804382	TNFAIP8/SERPINE1/SPINK8/DPEP1/CSTA/LTF/PI3/COL6A3/TNFSF14/SERPINA5/CST1/SERPINB2	12
MF	GO:0019838	growth factor binding	10/397	137/17696	0.00105623	0.0120318	0.00971633	COL4A1/COL5A1/COL1A1/IL1RN/HTRA3/COL3A1/IL2RB/SRPX2/IL2RA/ESM1	10
MF	GO:0015276	ligand-gated ion channel activity	10/397	138/17696	0.00111654	0.0121889	0.00984319	CNGB1/GRIN3A/HCN1/RYR2/CHRNA2/GABRB2/GABRG1/GABRA1/GRIN2B/CHRNA9	10
MF	GO:0022834	ligand-gated channel activity	10/397	138/17696	0.00111654	0.0121889	0.00984319	CNGB1/GRIN3A/HCN1/RYR2/CHRNA2/GABRB2/GABRG1/GABRA1/GRIN2B/CHRNA9	10
MF	GO:0005230	extracellular ligand-gated ion channel activity	7/397	75/17696	0.00145169	0.0155242	0.0125366	GRIN3A/CHRNA2/GABRB2/GABRG1/GABRA1/GRIN2B/CHRNA9	7
MF	GO:0008201	heparin binding	11/397	169/17696	0.00154114	0.0161511	0.0130429	NELL1/ADAMTS15/CCL8/COL5A1/CXCL6/CXCL10/LTF/SERPINA5/POSTN/SAA1/MMP7	11
MF	GO:0016493	C-C chemokine receptor activity	4/397	23/17696	0.00157555	0.016188	0.0130727	CCR5/CXCR6/CCR2/CXCR3	4
MF	GO:0005179	hormone activity	9/397	122/17696	0.00172588	0.0173812	0.0140362	CARTPT/VIP/CRH/ADM2/TRH/UCN2/UTS2/RETN/STC1	9
MF	GO:0005267	potassium channel activity	9/397	123/17696	0.00182617	0.0173812	0.0140362	KCNS1/KCNV1/KCNB2/FXYD4/KCNS2/KCNG3/HCN1/KCNH5/KCNK5	9
MF	GO:0004869	cysteine-type endopeptidase inhibitor activity	6/397	58/17696	0.0018571	0.0173812	0.0140362	TNFAIP8/DPEP1/CSTA/LTF/TNFSF14/CST1	6
MF	GO:0019957	C-C chemokine binding	4/397	24/17696	0.00185753	0.0173812	0.0140362	CCR5/CXCR6/CCR2/CXCR3	4
MF	GO:0042923	neuropeptide binding	4/397	24/17696	0.00185753	0.0173812	0.0140362	SSTR3/OPRK1/MC4R/GPR1	4
MF	GO:0008227	G protein-coupled amine receptor activity	6/397	59/17696	0.00202898	0.0186523	0.0150628	HTR2C/HTR1E/HTR1A/HTR2A/HRH3/HTR5A	6
MF	GO:0005539	glycosaminoglycan binding	13/397	229/17696	0.00206738	0.0186777	0.0150832	NELL1/ADAMTS15/CCL8/TNFAIP6/COL5A1/CXCL6/CXCL10/LTF/IGHM/SERPINA5/POSTN/SAA1/MMP7	13
MF	GO:0046873	metal ion transmembrane transporter activity	20/397	439/17696	0.00227852	0.0202364	0.0163419	CALHM1/KCNS1/KCNV1/GRIN3A/SLC6A7/KCNB2/CACNG3/FXYD4/KCNS2/KCNG3/HCN1/RYR2/KCNH5/GRIN2B/SLC10A6/KCNK5/ANXA2P2/SLC34A2/TRPM8/CHRNA9	20
MF	GO:0002020	protease binding	9/397	128/17696	0.00239983	0.0202824	0.0163791	SERPINE1/CD28/COL1A1/CSTA/BDKRB2/COL3A1/CD70/ANXA2P2/SERPINA5	9
MF	GO:0019955	cytokine binding	9/397	128/17696	0.00239983	0.0202824	0.0163791	ITGA4/CCR5/IL13RA2/IL1RN/CXCR6/CCR2/IL2RB/CXCR3/IL2RA	9
MF	GO:0140375	immune receptor activity	9/397	128/17696	0.00239983	0.0202824	0.0163791	CCR5/FCGR2B/IL13RA2/CXCR6/CCR2/IL2RB/CXCR3/HLA-DQA2/IL2RA	9
MF	GO:0001637	G protein-coupled chemoattractant receptor activity	4/397	26/17696	0.00252273	0.0206549	0.0166799	CCR5/CXCR6/CCR2/CXCR3	4
MF	GO:0004950	chemokine receptor activity	4/397	26/17696	0.00252273	0.0206549	0.0166799	CCR5/CXCR6/CCR2/CXCR3	4
MF	GO:0008237	metallopeptidase activity	11/397	181/17696	0.0026441	0.0210113	0.0169678	TRHDE/MMP11/ADAMTS15/MMP19/ENPEP/CPA4/DPEP1/ADAM12/ADAMDEC1/MMP9/MMP7	11
MF	GO:0048020	CCR chemokine receptor binding	5/397	43/17696	0.00264646	0.0210113	0.0169678	CCL20/CCL8/CCL18/CCR2/XCL2	5
MF	GO:0022851	GABA-gated chloride ion channel activity	3/397	13/17696	0.00271091	0.0212018	0.0171216	GABRB2/GABRG1/GABRA1	3
MF	GO:0016702	oxidoreductase activity, acting on single donors with incorporation of molecular oxygen, incorporation of two atoms of oxygen	4/397	27/17696	0.0029097	0.0222642	0.0179795	P4HA3/TDO2/HPD/IDO1	4
MF	GO:0015026	coreceptor activity	5/397	44/17696	0.00293173	0.0222642	0.0179795	ITGA4/CD28/CCR5/CD8B/CXCR6	5
MF	GO:0016701	oxidoreductase activity, acting on single donors with incorporation of molecular oxygen	4/397	28/17696	0.00333535	0.0249675	0.0201626	P4HA3/TDO2/HPD/IDO1	4
MF	GO:0061134	peptidase regulator activity	12/397	219/17696	0.00402592	0.0297124	0.0239944	TNFAIP8/SERPINE1/SPINK8/DPEP1/CSTA/LTF/PI3/COL6A3/TNFSF14/SERPINA5/CST1/SERPINB2	12
MF	GO:0004089	carbonate dehydratase activity	3/397	15/17696	0.00417161	0.03036	0.0245173	CA7/CA9/CA3	3
MF	GO:1901681	sulfur compound binding	13/397	250/17696	0.00438354	0.0314654	0.02541	RYR2/HPSE2/NELL1/ADAMTS15/CCL8/COL5A1/CXCL6/CXCL10/LTF/SERPINA5/POSTN/SAA1/MMP7	13
MF	GO:0001664	G protein-coupled receptor binding	14/397	280/17696	0.00448395	0.0317512	0.0256408	CRH/CCL20/CTHRC1/CCL8/CCL18/CXCL6/UCN2/BDKRB2/CXCL10/CLIC6/CCR2/CXCL9/XCL2/SAA1	14
MF	GO:0005237	inhibitory extracellular ligand-gated ion channel activity	3/397	16/17696	0.00504968	0.0348162	0.028116	GABRB2/GABRG1/GABRA1	3
MF	GO:0016641	oxidoreductase activity, acting on the CH-NH2 group of donors, oxygen as acceptor	3/397	16/17696	0.00504968	0.0348162	0.028116	IL4I1/LOXL4/LOX	3
MF	GO:0004896	cytokine receptor activity	7/397	96/17696	0.00584892	0.039803	0.0321431	CCR5/IL13RA2/CXCR6/CCR2/IL2RB/CXCR3/IL2RA	7
MF	GO:0005262	calcium channel activity	8/397	123/17696	0.00656527	0.0441051	0.0356172	CALHM1/GRIN3A/CACNG3/RYR2/GRIN2B/ANXA2P2/TRPM8/CHRNA9	8
MF	GO:0016835	carbon-oxygen lyase activity	6/397	75/17696	0.00672727	0.0446214	0.0360342	CA7/CA9/POLQ/CA3/NEIL3/HMGA2	6
MF	GO:0004890	GABA-A receptor activity	3/397	19/17696	0.00831384	0.0544557	0.0439758	GABRB2/GABRG1/GABRA1	3
MF	GO:0004222	metalloendopeptidase activity	7/397	103/17696	0.0085178	0.0550659	0.0444686	MMP11/ADAMTS15/MMP19/ADAM12/ADAMDEC1/MMP9/MMP7	7
MF	GO:0001217	DNA-binding transcription repressor activity	12/397	242/17696	0.00872227	0.0550659	0.0444686	EMX1/INSM2/E2F8/NKX3-2/E2F7/NKX6-1/FOXD3/GFI1/HOXD9/HOXA2/EN1/HMGA2	12
MF	GO:0001227	DNA-binding transcription repressor activity, RNA polymerase II-specific	12/397	242/17696	0.00872227	0.0550659	0.0444686	EMX1/INSM2/E2F8/NKX3-2/E2F7/NKX6-1/FOXD3/GFI1/HOXD9/HOXA2/EN1/HMGA2	12
MF	GO:0099094	ligand-gated cation channel activity	7/397	105/17696	0.00942246	0.0586183	0.0473374	CNGB1/GRIN3A/HCN1/RYR2/CHRNA2/GRIN2B/CHRNA9	7
MF	GO:0016638	oxidoreductase activity, acting on the CH-NH2 group of donors	3/397	20/17696	0.00962056	0.0586183	0.0473374	IL4I1/LOXL4/LOX	3
MF	GO:0099095	ligand-gated anion channel activity	3/397	20/17696	0.00962056	0.0586183	0.0473374	GABRB2/GABRG1/GABRA1	3
MF	GO:0015079	potassium ion transmembrane transporter activity	9/397	159/17696	0.009809	0.0590795	0.0477099	KCNS1/KCNV1/KCNB2/FXYD4/KCNS2/KCNG3/HCN1/KCNH5/KCNK5	9
MF	GO:0042056	chemoattractant activity	4/397	38/17696	0.0100895	0.0600786	0.0485167	HGF/CXCL10/SAA1/SAA2	4

## Sheet: Sheet6
Supplementary table S6:Univariate Cox regression and K-M survival were used to analyze the prognosis of 616 DEGs
gene	KM	HR	HR.95L	HR.95H	coxPvalue
ABCA13	7.70686e-11	2.30245	1.78392	2.97172	1.49476e-10
ABCC3	1.5294e-07	1.28952	1.19147	1.39565	2.94816e-10
AC005083.1	2.00283e-11	2.43856	1.92842	3.08365	9.77304e-14
AC005682.5	1.51532e-06	2.22435	1.71331	2.88783	1.94165e-09
AC006126.4	4.1612e-08	1.6086	1.38418	1.8694	5.61753e-10
AC064875.2	5.20258e-07	1.57778	1.40597	1.77059	9.03036e-15
AC090425.1	4.63241e-06	0.759028	0.651185	0.884731	0.000421342
AC091878.1	5.91749e-14	0.20131	0.130696	0.310077	3.52209e-13
AC123886.2	1.35889e-05	0.596121	0.468065	0.759212	2.75844e-05
ADAM12	1.18757e-10	1.61287	1.44731	1.79737	5.14843e-18
ADAMDEC1	3.26362e-05	1.3713	1.19066	1.57933	1.17847e-05
ADAMTS15	3.31676e-06	1.42967	1.28681	1.5884	2.84131e-11
AIM1	7.0556e-07	1.73696	1.43989	2.09532	7.95701e-09
AKR1B10	1.35087e-06	1.82002	1.41327	2.34385	3.48057e-06
ANXA2P2	2.89539e-07	2.31636	1.8493	2.90138	2.65243e-13
AP000330.8	1.60982e-13	3.84144	2.93504	5.02777	1.1109e-22
AP001046.5	3.56043e-05	3.33253	2.41028	4.60767	3.29063e-13
APOL4	3.21965e-15	1.63788	1.47988	1.81275	1.52649e-21
AQP7P3	2.8371e-06	1.78522	1.44002	2.21318	1.25085e-07
ASB5	1.58208e-09	1.79837	1.56402	2.06784	1.74486e-16
ASPM	1.11022e-16	2.0056	1.77944	2.26051	4.14902e-30
ASPN	5.10692e-06	1.49111	1.24441	1.78673	1.49434e-05
BATF	2.11212e-07	1.39856	1.23653	1.58183	9.33581e-08
BDKRB2	1.78191e-05	1.6005	1.32391	1.93488	1.18208e-06
BRIP1	4.1922e-13	2.74853	2.24625	3.36313	9.2643e-23
BUB1	6.10623e-15	1.8622	1.65391	2.09672	9.26326e-25
C10orf55	3.917e-07	1.75694	1.40266	2.20071	9.35139e-07
C2orf48	2.16042e-07	2.69195	2.07693	3.48908	7.26556e-14
C2orf66	1.82102e-09	2.6771	2.10207	3.40944	1.44517e-15
C4orf6	1.46422e-07	2.30589	1.70868	3.11184	4.6847e-08
CA3	3.01367e-11	1.48201	1.3645	1.60964	1.02535e-20
CACNG3	1.09604e-05	0.792607	0.716409	0.876909	6.5743e-06
CASP5	2.5597e-06	3.65829	2.60126	5.14485	9.00687e-14
CCR5	1.73831e-08	1.69865	1.44003	2.00372	3.23104e-10
CCT7P2	3.67405e-08	0.263263	0.171163	0.404918	1.23484e-09
CD2	1.66643e-06	1.39168	1.21063	1.5998	3.35179e-06
CD248	1.13853e-12	1.35985	1.2554	1.47298	4.75721e-14
CD300LG	7.47681e-10	0.291736	0.198715	0.428302	3.21446e-10
CD3E	5.41528e-09	1.38266	1.2231	1.56302	2.22914e-07
CD48	4.44434e-08	1.39615	1.25228	1.55655	1.80598e-09
CD5	7.04513e-08	1.65416	1.29453	2.1137	5.72499e-05
CD8B	4.35266e-07	1.50792	1.22703	1.85312	9.41402e-05
CD8BP	2.69584e-12	0.303848	0.221514	0.416784	1.49567e-13
CD93	5.0663e-09	1.4463	1.31319	1.5929	6.82728e-14
CD96	1.24898e-07	1.54471	1.2227	1.95154	0.000266772
CDCA2	2.55351e-15	2.39265	2.03664	2.8109	2.573e-26
CDCA8	0	1.92452	1.73467	2.13515	4.60225e-35
CELSR1	3.01981e-14	1.70996	1.5438	1.89399	8.12952e-25
CENPA	1.02574e-12	1.8923	1.68367	2.12678	1.00653e-26
CENPE	1.94511e-13	2.25769	1.91524	2.66136	2.93245e-22
CEP55	0	2.10895	1.84397	2.41201	1.25535e-27
CFI	3.20662e-11	1.37734	1.27526	1.48759	3.67278e-16
CHRNA9	1.86723e-09	1.505	1.34761	1.68078	4.06911e-13
CISH	1.4247e-11	2.17319	1.84532	2.55932	1.37672e-20
CKAP2L	1.20914e-12	1.97118	1.72236	2.25593	6.36723e-23
CLCF1	6.66134e-15	1.68272	1.49962	1.88817	8.43592e-19
CLEC5A	3.15592e-08	1.46406	1.29677	1.65293	7.38036e-10
CLSPN	1.98819e-11	2.28132	1.96543	2.64798	2.08892e-27
CNNM1	1.02732e-08	0.580364	0.483769	0.696247	4.68878e-09
COL14A1	4.72838e-06	1.41909	1.26151	1.59635	5.60373e-09
COL15A1	4.12187e-09	1.42366	1.25167	1.61929	7.57027e-08
COL1A1	3.29699e-08	1.22253	1.15661	1.29219	1.2012e-12
COL3A1	4.39863e-09	1.24642	1.17711	1.31982	4.51224e-14
COL4A1	3.26073e-13	1.31293	1.23712	1.39338	2.9038e-19
COL5A1	1.7427e-09	1.35048	1.25235	1.45631	5.90201e-15
COL6A3	2.57475e-05	1.31373	1.20543	1.43177	5.10236e-10
COL8A1	8.15672e-07	1.39605	1.26341	1.5426	5.72771e-11
CP	3.14897e-09	1.28656	1.20234	1.37668	3.00248e-13
CPLX3	1.30432e-06	0.712768	0.622805	0.815726	8.71249e-07
CSTA	4.21495e-08	1.41946	1.28475	1.56828	5.75765e-12
CTB-1I21.1	1.86442e-09	0.559461	0.470194	0.665676	5.81402e-11
CTD-2170G1.2	1.71267e-05	0.446781	0.300247	0.664829	7.09715e-05
CTD-3049M7.1	7.3762e-07	1.36547	1.26227	1.47711	7.94118e-15
CTHRC1	1.42576e-09	1.44334	1.33174	1.56429	3.97502e-19
CXCL10	2.44509e-11	1.39408	1.27566	1.52348	2.20717e-13
CXCL9	3.67484e-14	1.38799	1.23481	1.56018	3.91047e-08
CXCR3	1.64876e-06	1.49665	1.21756	1.83971	0.000128441
CXCR6	1.19005e-10	1.48003	1.18216	1.85294	0.000627191
DEPDC1	0	2.27601	1.9589	2.64446	6.38406e-27
DGKK	3.85247e-14	0.305485	0.211144	0.441977	3.12143e-10
DLGAP1-AS4	2.95052e-05	0.745535	0.644005	0.863071	8.44231e-05
DLGAP2	5.44634e-05	0.627869	0.494537	0.797147	0.000132662
DLGAP5	0	1.91588	1.70788	2.14922	1.42893e-28
DNMBP-AS1	6.28991e-06	0.485315	0.363732	0.64754	8.9454e-07
DPEP1	3.1356e-07	1.3355	1.22138	1.46029	2.18047e-10
E2F2	1.11022e-16	2.1809	1.89632	2.50819	8.29958e-28
E2F7	5.32907e-15	2.88588	2.39195	3.48181	1.84615e-28
E2F8	5.44009e-15	2.67748	2.20505	3.25113	2.68919e-23
EBF2	2.18937e-06	2.08424	1.63654	2.65441	2.64239e-09
EBF3	4.48606e-11	2.18155	1.82147	2.6128	2.34608e-17
EIF4E1B	2.25926e-06	0.58749	0.476787	0.723896	5.94269e-07
EMR1	2.08574e-09	1.63917	1.38317	1.94255	1.17043e-08
EN1	7.29972e-13	1.77705	1.6002	1.97345	5.93078e-27
ENPEP	1.77559e-08	1.68085	1.4531	1.9443	2.74261e-12
ENTPD3	4.2951e-06	0.68554	0.569453	0.825293	6.65071e-05
ERCC6L	1.69685e-10	2.42596	1.91067	3.08022	3.476e-13
ERP27	2.18415e-10	1.66601	1.42117	1.95304	3.09628e-10
ESCO2	5.18785e-10	2.15636	1.82427	2.5489	2.14819e-19
ESM1	1.44787e-07	1.26426	1.17294	1.36268	8.78716e-10
EVC2	8.42881e-13	2.54023	2.06989	3.11744	4.5125e-19
EXOC3L2	1.35917e-07	1.45159	1.27313	1.65508	2.58201e-08
F2RL2	1.78414e-06	1.74729	1.47908	2.06414	5.25431e-11
FAM111B	1.77858e-13	1.90643	1.66128	2.18775	4.01105e-20
FAM115C	2.58882e-11	1.80591	1.50477	2.16732	2.14927e-10
FAM159B	2.75947e-11	0.528446	0.430751	0.648297	9.61564e-10
FAM19A1	2.87745e-11	0.627796	0.540714	0.728902	9.93324e-10
FAM19A3	8.13821e-10	2.02856	1.68803	2.43778	4.55122e-14
FAM20A	1.79923e-05	1.36441	1.23092	1.51236	3.31547e-09
FAM46B	2.87743e-10	1.64685	1.41756	1.91322	6.95583e-11
FCGBP	1.84297e-14	1.39217	1.2877	1.50512	9.34768e-17
FCGR2C	6.34922e-11	1.37442	1.26693	1.49102	1.94058e-14
FOSL1	4.38258e-07	1.44736	1.27718	1.64021	6.89463e-09
FOXD2	4.47984e-09	2.38379	1.92036	2.95906	3.38267e-15
FOXD2-AS1	8.99489e-11	2.00289	1.73394	2.31357	3.69402e-21
FOXD3	0	1.70971	1.5235	1.91867	7.78935e-20
FPR3	6.39004e-06	1.46144	1.29524	1.64896	7.28335e-10
FRRS1	1.55431e-15	2.645	1.97202	3.54764	8.41885e-11
GABRG1	7.08125e-08	0.693443	0.615867	0.780792	1.46748e-09
GAS2L3	1.76525e-14	1.98501	1.74781	2.2544	4.5954e-26
GBP5	1.82321e-09	1.58806	1.38746	1.81766	1.90678e-11
GDF15	1.8669e-11	1.43924	1.32186	1.56704	4.91629e-17
GFI1	1.16118e-12	3.60609	2.3793	5.46542	1.48773e-09
GPR141	7.4788e-08	1.88002	1.45725	2.42546	1.19085e-06
GPR65	1.97685e-11	1.73018	1.51074	1.9815	2.32934e-15
GPR82	2.16853e-11	2.40511	1.83045	3.16018	2.97973e-10
GPRC5A	3.15172e-07	1.53237	1.30238	1.80298	2.68815e-07
GPX8	6.18325e-10	1.54128	1.38517	1.71498	2.02196e-15
GRIN3A	0	0.454682	0.378401	0.546339	4.03932e-17
GS1-18A18.1	1.11022e-16	0.151292	0.087533	0.261492	1.33783e-11
GSG2	1.51953e-11	2.54678	2.04184	3.17658	1.11794e-16
GZMA	7.37874e-07	1.29887	1.1631	1.45048	3.44466e-06
GZMK	9.18571e-11	1.41526	1.21407	1.64978	9.01768e-06
H19	1.273e-07	1.18098	1.12234	1.24268	1.53765e-10
HAND2	1.07581e-13	1.5712	1.39704	1.76707	4.77666e-14
HAND2-AS1	2.95866e-11	1.59291	1.3713	1.85035	1.12128e-09
HAR1A	0	0.47062	0.396121	0.559131	1.01687e-17
HGF	3.10329e-07	1.68648	1.48613	1.91385	5.51448e-16
HIST1H2AG	0	3.2348	2.6177	3.99739	1.59833e-27
HIST1H2AI	2.62467e-06	1.40652	1.22212	1.61876	1.96188e-06
HIST1H2AM	5.63268e-09	1.26257	1.1488	1.3876	1.30474e-06
HIST1H2BG	5.60464e-10	1.34249	1.22311	1.47353	5.70057e-10
HIST1H2BH	2.89055e-11	1.475	1.30799	1.66332	2.30692e-10
HIST1H2BJ	7.32747e-15	1.54809	1.40192	1.7095	5.80442e-18
HIST1H3H	2.63169e-08	1.42656	1.29446	1.57214	7.72852e-13
HIST1H4I	1.89686e-11	2.48699	2.00366	3.0869	1.41757e-16
HOXA-AS2	4.62963e-09	1.72621	1.55657	1.91435	4.4808e-25
HOXA10	2.22045e-15	1.68514	1.53268	1.85277	4.04506e-27
HOXA11	5.11762e-11	2.13943	1.80031	2.54243	5.75901e-18
HOXA11-AS	1.17906e-10	1.81959	1.57277	2.10515	8.39311e-16
HOXA13	1.63836e-07	1.77303	1.45566	2.15959	1.26205e-08
HOXA2	1.14543e-06	1.96999	1.69691	2.28702	5.30252e-19
HOXA3	1.12688e-12	1.89336	1.67617	2.13869	9.7572e-25
HOXA4	3.26406e-14	1.78626	1.6119	1.97948	1.75597e-28
HOXA5	5.11813e-13	1.9041	1.69182	2.14302	1.28282e-26
HOXA7	8.87066e-11	1.68441	1.53149	1.85259	6.73768e-27
HOXA9	1.51679e-08	1.69582	1.48284	1.93938	1.22408e-14
HOXB2	3.23379e-08	1.51686	1.37069	1.67862	7.69408e-16
HOXC10	1.95736e-08	1.49952	1.37361	1.63696	1.37476e-19
HOXC6	1.31419e-07	2.09067	1.79342	2.43719	4.2934e-21
HOXC9	4.4157e-09	1.77276	1.57341	1.99737	5.12005e-21
HOXD10	4.72506e-08	1.68775	1.51784	1.87669	4.14066e-22
HOXD11	4.58134e-08	1.67182	1.49091	1.87468	1.43152e-18
HOXD13	9.5253e-07	2.15264	1.86096	2.49004	5.68898e-25
HOXD3	5.71036e-10	1.55774	1.39189	1.74335	1.19207e-14
HOXD4	7.00381e-07	1.51975	1.35974	1.69859	1.66157e-13
HOXD8	1.89618e-11	1.43341	1.31177	1.56632	1.7456e-15
HOXD9	9.70191e-12	1.594	1.45969	1.74066	2.9935e-25
HPD	4.95731e-05	1.43995	1.23945	1.67288	1.87966e-06
HPSE2	5.8503e-05	0.747932	0.655373	0.853562	1.6394e-05
HRH3	5.57332e-14	0.679394	0.617109	0.747966	3.29395e-15
HSPA6	3.92171e-11	1.423	1.2837	1.57741	1.9257e-11
HSPA7	6.66134e-16	1.29352	1.20199	1.39202	6.26738e-12
HTR1A	7.47644e-07	0.659185	0.556932	0.780213	1.26118e-06
HTR2A	1.99665e-09	0.578623	0.486908	0.687615	5.18265e-10
HTRA3	5.34561e-12	1.43039	1.28181	1.59618	1.58493e-10
IDO1	5.81425e-07	1.494	1.23257	1.81087	4.30183e-05
IGF2BP2	0	1.56048	1.42234	1.71203	4.98837e-21
IGF2BP3	0	1.75121	1.59343	1.92462	2.87012e-31
IGHG2	6.54765e-07	1.13559	1.07484	1.19977	5.82918e-06
IL13RA2	9.8065e-10	1.51084	1.37807	1.6564	1.45172e-18
IL2RA	3.14925e-06	1.48713	1.23643	1.78866	2.51966e-05
IL4I1	2.70379e-08	1.42027	1.26092	1.59975	7.54779e-09
INSM2	7.2521e-09	0.455692	0.345683	0.600711	2.47215e-08
IQGAP3	1.8612e-11	1.75643	1.57158	1.96302	3.14703e-23
IRX5	0	1.90683	1.68402	2.15911	2.41765e-24
ISL2	1.77525e-13	2.24469	1.92401	2.61882	8.65948e-25
ITGA4	1.31464e-06	1.68029	1.43913	1.96187	5.18858e-11
ITK	2.8419e-05	1.52258	1.26287	1.83571	1.05399e-05
KIF14	0	2.615	2.18967	3.12294	2.57545e-26
KIF18A	6.25056e-14	2.34658	1.96896	2.79663	1.5997e-21
KIF20A	1.11022e-16	1.82788	1.63492	2.04362	3.09435e-26
KIF4A	0	1.94465	1.72527	2.19192	1.28227e-27
KLHDC7B	1.83579e-09	2.20364	1.6523	2.93896	7.52744e-08
KMO	1.98193e-05	1.99412	1.55598	2.55565	4.96622e-08
KSR2	7.77156e-16	0.329529	0.253024	0.429167	1.78385e-16
KYNU	7.21645e-15	1.83772	1.56657	2.1558	7.94187e-14
LCTL	3.12028e-12	1.97534	1.66851	2.33859	2.70537e-15
LEFTY2	7.62877e-10	1.34205	1.21756	1.47926	3.15446e-09
LIF	1.41984e-07	1.36446	1.23084	1.51258	3.42376e-09
LINC00346	4.10698e-07	2.18532	1.67041	2.85896	1.18052e-08
LINC00475	2.63815e-06	1.66483	1.43131	1.93645	3.8337e-11
LINC00601	3.02609e-08	4.14498	2.83134	6.0681	2.63659e-13
LOX	1.90958e-14	1.54431	1.39457	1.71013	6.76497e-17
LOXL4	1.53337e-06	1.28734	1.14665	1.44528	1.88868e-05
LRRN4CL	8.30625e-10	1.51115	1.3507	1.69065	5.62404e-13
LTF	1.87698e-07	1.13941	1.08521	1.19631	1.52904e-07
LUCAT1	1.50583e-05	1.95445	1.55042	2.46377	1.41695e-08
LUM	0.000121289	1.24599	1.15284	1.34666	2.89261e-08
MAP1LC3C	2.55263e-07	2.29292	1.885	2.78912	1.02017e-16
MELK	2.87548e-14	1.81823	1.63621	2.0205	1.13626e-28
METTL7B	2.68119e-13	1.39998	1.30815	1.49827	2.49606e-22
MFAP2	1.22125e-15	1.36823	1.25952	1.48632	1.14876e-13
MMP11	3.40325e-09	1.34027	1.22099	1.4712	7.33835e-10
MMP7	1.00548e-09	1.43662	1.28858	1.60166	6.60192e-11
MMP9	3.67246e-07	1.20643	1.14073	1.27593	5.10531e-11
MPZL2	6.64068e-08	1.55148	1.33445	1.80382	1.11334e-08
MS4A4E	1.1892e-07	1.45367	1.26445	1.67121	1.45926e-07
MXRA5	2.13304e-05	1.42023	1.26178	1.59859	6.16284e-09
MYBPH	3.8697e-06	1.543	1.33716	1.78053	2.89979e-09
MYOD1	1.49554e-11	0.487495	0.383925	0.619005	3.72226e-09
NAMPTL	1.2265e-08	1.59396	1.41331	1.7977	3.03883e-14
NDC80	3.65596e-13	1.74873	1.57624	1.94009	5.17243e-26
NEIL3	0	2.3765	1.99983	2.82412	8.23466e-23
NELL1	6.02397e-08	0.69828	0.613419	0.794881	5.55878e-08
NKX2-5	4.17126e-05	1.36616	1.20834	1.54459	6.30753e-07
NKX3-2	9.76996e-15	2.09513	1.80705	2.42913	1.12442e-22
NKX6-1	4.28254e-10	1.89251	1.68206	2.12929	2.79525e-26
NKX6-3	1.71971e-08	0.395051	0.257668	0.605683	2.04819e-05
NR5A2	5.80502e-07	2.00903	1.57246	2.5668	2.39329e-08
OLFM4	1.30839e-09	0.432803	0.322255	0.581274	2.61732e-08
OR2I1P	4.77295e-07	1.47275	1.28982	1.68163	1.05937e-08
ORC1	4.55191e-15	2.60693	2.19309	3.09885	1.70519e-27
OSR2	2.06501e-14	1.6371	1.45857	1.8375	5.93291e-17
OTOG	1.82868e-06	0.645996	0.52893	0.788973	1.84003e-05
OTP	3.84153e-09	2.00991	1.68286	2.40052	1.31691e-14
PDCD1LG2	4.52507e-09	2.66172	2.12131	3.33981	2.79435e-17
PDGFD	1.31094e-08	1.55639	1.36071	1.78021	1.09752e-10
PHLDA2	7.09302e-05	1.32016	1.18798	1.46704	2.46687e-07
PLA2G2A	0.000209509	1.20432	1.12596	1.28814	6.09111e-08
PLAU	4.58853e-11	1.34264	1.24092	1.45271	2.31449e-13
PLEK2	8.89622e-13	1.68767	1.43335	1.98712	3.38608e-10
PLEKHS1	9.3926e-12	1.46045	1.3071	1.6318	2.21005e-11
POLQ	8.62336e-11	2.9786	2.38373	3.72191	7.82835e-22
POSTN	1.14284e-08	1.24146	1.17017	1.31708	7.56515e-13
POU4F1	7.35621e-09	2.22951	1.8499	2.68701	3.78688e-17
PRLHR	0	0.589906	0.521554	0.667216	4.46968e-17
PRRX2	5.39915e-06	1.44631	1.25917	1.66127	1.79322e-07
PTGES3P1	1.47116e-06	1.39525	1.25321	1.55339	1.20053e-09
PTPN22	6.34151e-08	2.2683	1.70126	3.02434	2.39965e-08
PTPN7	1.32894e-13	1.47084	1.30664	1.65567	1.67756e-10
PTX3	2.40057e-06	1.37905	1.27522	1.49133	8.46457e-16
RAB38	1.06165e-07	2.22158	1.7314	2.85054	3.47878e-10
RAB42	7.39409e-14	1.79186	1.5561	2.06333	5.33755e-16
RASEF	1.97425e-08	2.82865	2.1373	3.74363	3.54631e-13
RNASE2	1.0135e-09	1.4552	1.30129	1.62731	4.78382e-11
RP1-140K8.5	1.03483e-08	3.0016	2.31814	3.88657	7.57694e-17
RP11-143K11.5	1.2463e-09	0.396481	0.303383	0.518148	1.24389e-11
RP11-153M7.1	3.31401e-10	1.76058	1.44344	2.14739	2.3789e-08
RP11-153M7.3	2.70925e-06	2.4447	1.80612	3.30907	7.15381e-09
RP11-189B4.6	2.09811e-10	1.45449	1.33772	1.58145	1.72325e-18
RP11-218E20.3	1.26799e-12	2.6067	2.06964	3.28311	3.97498e-16
RP11-245J24.1	1.11022e-16	0.553861	0.478969	0.640463	1.57204e-15
RP11-253E3.3	2.12014e-09	1.89859	1.58047	2.28074	7.28607e-12
RP11-327F22.2	2.34626e-07	6.07071	3.66043	10.0681	2.80596e-12
RP11-347E10.1	8.82596e-07	1.65929	1.40032	1.96614	4.94148e-09
RP11-356I2.4	3.45756e-06	2.46014	1.94625	3.10971	5.07113e-14
RP11-3L21.2	7.98222e-06	1.77754	1.47367	2.14406	1.81161e-09
RP11-423G4.7	0	0.449971	0.367662	0.550708	9.36536e-15
RP11-47I22.1	5.88097e-07	0.652244	0.573716	0.741521	6.62196e-11
RP11-558F24.4	2.31599e-09	2.3741	1.95846	2.87794	1.30607e-18
RP11-61L23.2	1.14396e-07	1.52057	1.34536	1.7186	1.95286e-11
RP11-81K13.1	1.7489e-06	0.61921	0.495433	0.773911	2.52601e-05
RP11-86H7.7	2.59463e-07	2.66236	1.98433	3.57206	6.59761e-11
RP11-932O9.10	5.08448e-09	3.83183	2.76151	5.31699	9.14556e-16
RP11-986E7.7	4.49566e-08	1.33837	1.18062	1.5172	5.24195e-06
RP3-460G2.2	1.23155e-05	1.39249	1.25102	1.54995	1.38375e-09
RP3-510D11.2	8.30256e-07	1.67478	1.37017	2.04711	4.78465e-07
S100A3	1.34848e-12	1.34208	1.244	1.4479	2.99294e-14
SERPINA5	8.65752e-13	1.37823	1.26746	1.49869	6.1959e-14
SERPINE1	1.54254e-11	1.34617	1.25145	1.44806	1.40102e-15
SGOL1	3.88578e-15	2.04132	1.7899	2.32806	1.92126e-26
SH2D4A	6.61598e-09	1.77032	1.50727	2.07929	3.42733e-12
SHOX2	6.6136e-13	1.62976	1.46114	1.81784	1.86345e-18
SIT1	2.37054e-06	1.59809	1.31057	1.94868	3.61177e-06
SKA1	1.64402e-12	2.22265	1.90377	2.59493	5.06395e-24
SKINTL	1.2393e-07	2.52794	1.95903	3.26206	1.00817e-12
SLAMF6	2.73263e-07	1.86124	1.34259	2.58025	0.000193283
SLC34A2	6.01405e-10	1.69536	1.44547	1.98846	8.67526e-11
SLC47A2	2.0267e-08	1.41506	1.28785	1.55483	5.0506e-13
SNORD3B-2	2.66508e-11	1.4279	1.3042	1.56332	1.31073e-14
SNORD3D	5.81393e-05	1.41318	1.29106	1.54685	6.38986e-14
SOCS3	5.82951e-09	1.27436	1.18888	1.36599	7.70534e-12
SPINK8	5.50421e-09	1.5058	1.32145	1.71587	8.09232e-10
SPOCD1	3.58602e-14	1.26986	1.1984	1.34559	6.25223e-16
SRPX2	6.49549e-10	1.4431	1.31434	1.58447	1.44634e-14
STC1	5.1751e-07	1.47291	1.29342	1.67732	5.21065e-09
STYK1	7.55937e-06	0.674976	0.547204	0.832583	0.000241436
SYCE1	7.89388e-09	0.677397	0.598434	0.766779	7.30253e-10
TCTEX1D4	4.68473e-08	1.87474	1.54532	2.27438	1.83624e-10
TDO2	7.10431e-06	1.57736	1.37454	1.81009	8.56215e-11
TEAD4	5.79159e-12	1.42006	1.29024	1.56295	7.53208e-13
TMEM61	0.000396254	1.58349	1.26794	1.97757	5.04425e-05
TMEM71	2.22045e-16	2.14426	1.84416	2.49321	3.55444e-23
TNFAIP6	9.39798e-11	1.63015	1.47695	1.79925	2.88922e-22
TNFAIP8	6.12843e-14	1.81152	1.55597	2.10905	1.88788e-14
TNFRSF11B	5.21805e-15	1.60614	1.43878	1.79297	3.18066e-17
TNFSF14	2.8352e-09	1.56568	1.34233	1.82619	1.13595e-08
TRAC	2.33647e-09	1.38158	1.22702	1.55561	9.30154e-08
TREM1	9.2122e-07	1.30265	1.18794	1.42842	1.88628e-08
TRPM8	7.64163e-10	1.45938	1.31049	1.62519	5.79242e-12
TTK	6.78024e-12	1.85466	1.63461	2.10433	9.16242e-22
UBD	1.37038e-06	1.25437	1.146	1.37299	8.82763e-07
ULBP1	1.55373e-11	2.58497	2.05159	3.25702	7.9762e-16
VDR	1.53114e-07	2.03045	1.55154	2.65718	2.46606e-07
VIM-AS1	3.64708e-13	3.36874	2.61712	4.33621	4.14308e-21
WISP1	1.08809e-06	1.65364	1.45183	1.8835	3.61486e-14

## Sheet: Sheet7
Supplementary table S7: Gene mutation difference between H-PCA_score and L-PCA_score
gene	H-wild	H-mutation	L-wild	L-mutation	Pvalue
IDH1	57(61.29%)	36(38.71%)	66(16.79%)	327(83.21%)	2.27951e-18
EGFR	74(79.57%)	19(20.43%)	384(97.71%)	9(2.29%)	7.83287e-11
PIK3CA	81(87.1%)	12(12.9%)	377(95.93%)	16(4.07%)	0.00236912
CIC	91(97.85%)	2(2.15%)	338(86.01%)	55(13.99%)	0.00258599
