# Supplementary material for: Association of RNA-modification “writer” genes with prognosis and response to immunotherapy in patients with low-grade glioma
Source: PLoS One. 2023 Jan 17;18(1):e0279119. doi: 10.1371/journal.pone.0279119 (PMC9844866; doi:10.1371/journal.pone.0279119)
Supplement: S1 Data — (R) [file pone.0279119.s003.R]

#######SVA######
library(sva)                         
library(limma)                       
setwd("C:/sva")         
file1="CGGA.mRNAseq_693.txt"                   
file2="CGGA.mRNAseq_325.txt"              
rt1=read.table(file1,sep="\t",header=T,check.names=F)
rt1=as.matrix(rt1)
rownames(rt1)=rt1[,1]
exp1=rt1[,2:ncol(rt1)]
dimnames1=list(rownames(exp1),colnames(exp1))
data1=matrix(as.numeric(as.matrix(exp1)),nrow=nrow(exp1),dimnames=dimnames1)
#data1=log2(data1+1)
rt2=read.table(file2,sep="\t",header=T,check.names=F)
rt2=as.matrix(rt2)
rownames(rt2)=rt2[,1]
exp2=rt2[,2:ncol(rt2)]
dimnames2=list(rownames(exp2),colnames(exp2))
data2=matrix(as.numeric(as.matrix(exp2)),nrow=nrow(exp2),dimnames=dimnames2)
#data2=log2(data2+1)
sameGene=intersect(row.names(data1),row.names(data2))
data=cbind(data1[sameGene,],data2[sameGene,])
batchType=c(rep(1,ncol(data1)),rep(2,ncol(data2)))
outTab=ComBat(data, batchType, par.prior=TRUE)
outTab=rbind(geneNames=colnames(outTab),outTab)
write.table(outTab,file="normalize.txt",sep="\t",quote=F,col.names=F)

#######CancerSubtypes#######
library(limma)
library(ggplot2)
library(factoextra)
library(NbClust)
library(CancerSubtypes)
expFile="exp.txt"     
cliFile="time.txt"          
setwd("C:/CancerSubtypes")
data=read.table(expFile, header=T, sep="\t", check.names=F, row.names=1)
data=as.matrix(data)
cli=read.table(cliFile, header=T, sep="\t", check.names=F, row.names=1)
sameSample=intersect(colnames(data), row.names(cli))
data=data[,sameSample,drop=F]
data=scale(data)
cli=cli[sameSample,,drop=F]
time=cli[,"futime"]
status=cli[,"fustat"]
data1=FSbyCox(data,time,status,cutoff=0.001)

data2=t(data1)
pdf(file="optimalK.pdf", width=5.5, height=5)
fviz_nbclust(data2, kmeans, method = "silhouette") + geom_vline(xintercept = 3, linetype = 2)
dev.off()
optimalK=3        
km_output=kmeans(data2, centers = optimalK, nstart = 25, iter.max = 100, algorithm = "Hartigan-Wong")
pdf(file="cluster.pdf", width=7, height=6.6)
fviz_cluster(km_output, data = data2)
dev.off()
result1=ExecuteCNMF(data1, clusterNum=optimalK, nrun=30)
group1=result1$group
distanceMatrix1=result1$distanceMatrix
Cluster=as.data.frame(group1)
rownames(Cluster)=colnames(data1)
colnames(Cluster)="Cluster"
Cluster$Cluster=paste0("C", Cluster$Cluster)
clusterOut=rbind(ID=colnames(Cluster), Cluster)
write.table(clusterOut, file="cluster.txt", sep="\t", quote=F, col.names=F)

pdf(file="CancerSubtypes.pdf", width=7, height=6)
p_value=survAnalysis(mainTitle="CGGA", time, status, group1,
                     distanceMatrix1, similarity=TRUE)
dev.off()


######limma###
library(limma) 
library(VennDiagram)

expFile="exp.txt"     
cluFile="cluster.txt"         
adj.P.Val.Filter=0.05        
setwd("C:/clusterDiff")     
data=read.table(expFile, header=T, sep="\t", check.names=F, row.names=1)
data=as.matrix(data)

group=sapply(strsplit(colnames(data),"\\-"), "[", 4)
group=sapply(strsplit(group,""), "[", 1)
group=gsub("2", "1", group)
conNum=length(group[group==1])      
treatNum=length(group[group==0])     
Type=c(rep("con",conNum),rep("treat",treatNum))
design=model.matrix(~0+factor(Type))
colnames(design) <- c("con","treat")
fit=lmFit(data, design)
cont.matrix=makeContrasts(treat-con, levels=design)
fit2=contrasts.fit(fit, cont.matrix)
fit2=eBayes(fit2)

allDiff=topTable(fit2,adjust='fdr',number=200000)
allDiffOut=rbind(id=colnames(allDiff),allDiff)
write.table(allDiffOut, file="T-N.all.txt", sep="\t", quote=F, col.names=F)

diffSig=allDiff[with(allDiff, (abs(logFC)>0.02 & adj.P.Val < adj.P.Val.Filter )), ]
diffSigOut=rbind(id=colnames(diffSig),diffSig)
write.table(diffSigOut, file="T-N.diff.txt", sep="\t", quote=F, col.names=F)

data=data[row.names(diffSig),group==0,drop=F]
labels=ifelse(diffSig$logFC>0, "T", "N")
row.names(data)=paste0(labels, "_", row.names(data))
data=t(data)
rownames(data)=gsub("(.*?)\\-(.*?)\\-(.*?)\\-.*", "\\1\\-\\2\\-\\3", rownames(data))
data=t(avereps(data))
data=data[rowMeans(data)>0,]

cluster=read.table(cluFile, header=T, sep="\t", check.names=F, row.names=1)
sameSample=intersect(colnames(data), row.names(cluster))
data=data[,sameSample]
cluster=cluster[sameSample,]
geneList=list()
Type=as.vector(cluster)
design=model.matrix(~0+factor(Type))
colnames(design)=levels(factor(Type))
comp=combn(levels(factor(Type)), 2)
allDiffGenes=c()
for(i in 1:ncol(comp)){
  fit=lmFit(data, design)
  contrast=paste0(comp[2,i], "-", comp[1,i])
  #print(contrast)
  cont.matrix=makeContrasts(contrast, levels=design)
  fit2=contrasts.fit(fit, cont.matrix)
  fit2=eBayes(fit2)
  
  
  allDiff=topTable(fit2,adjust='fdr',number=200000)
  allDiffOut=rbind(id=colnames(allDiff),allDiff)
  write.table(allDiffOut, file=paste0(contrast, ".all.txt"), sep="\t", quote=F, col.names=F)
  diffSig=allDiff[with(allDiff, (abs(logFC)>0.02 & adj.P.Val < adj.P.Val.Filter )), ]
  diffSigOut=rbind(id=colnames(diffSig),diffSig)
  write.table(diffSigOut, file=paste0(contrast, ".diff.txt"), sep="\t", quote=F, col.names=F)
  geneList[[contrast]]=row.names(diffSig)
}

venn.plot=venn.diagram(geneList,filename=NULL,fill=rainbow(length(geneList)) )
pdf(file="venn.pdf", width=5, height=5)
grid.draw(venn.plot)
dev.off()

interGenes=Reduce(intersect,geneList)
write.table(interGenes,file="interGenesets.txt",sep="\t",quote=F,col.names=F,row.names=F)

interGeneExp=data[interGenes,]
interGeneExp=rbind(id=colnames(interGeneExp), interGeneExp)
write.table(interGeneExp, file="interGenesetExp.txt", sep="\t", quote=F, col.names=F)


######survival#######
library(survival)
library(survminer)
scoreFile="PCAscore.txt"     
cliFile="time.txt"          
setwd("D:/scoreSur")     
score=read.table(scoreFile, header=T, sep="\t", check.names=F, row.names=1)
sampleType=gsub("(.*?)\\_.*", "\\1", row.names(score))
score=cbind(score, sampleType)
rownames(score)=gsub("(.*?)\\_(.*?)", "\\2", rownames(score))
cli=read.table(cliFile, header=T, sep="\t", check.names=F, row.names=1)
colnames(cli)=c("futime", "fustat")
cli$futime=cli$futime/365
sameSample=intersect(row.names(score), row.names(cli))
data=cbind(cli[sameSample,], score[sameSample,])

res.cut=surv_cutpoint(data, time="futime", event="fustat", variables=c("PCA_score"))
cutoff=as.numeric(res.cut$cutpoint[1])
print(cutoff)
Type=ifelse(data[,"PCA_score"]<=cutoff, "Low", "High")
data$group=Type
outTab=rbind(id=colnames(data), data)
write.table(outTab, file="PCA_score.group.txt", sep="\t", quote=F, col.names=F)
data$group=factor(data$group, levels=c("Low", "High"))
diff=survdiff(Surv(futime, fustat) ~ group, data = data)
length=length(levels(factor(data[,"group"])))
pValue=1-pchisq(diff$chisq, df=length-1)
if(pValue<0.001){
  pValue="p<0.001"
}else{
  pValue=paste0("p=",sprintf("%.03f",pValue))
}
fit <- survfit(Surv(futime, fustat) ~ group, data = data)
#print(surv_median(fit))
bioCol=c("#0066FF","#FF0000","#6E568C","#7CC767","#223D6C","#D20A13","#FFD121","#088247","#11AA4D")
bioCol=bioCol[1:length]
surPlot=ggsurvplot(fit, 
                   data=data,
                   conf.int=F,
                   pval=pValue,
                   pval.size=6,
                   legend.title="PCA_score",
                   legend.labs=levels(factor(data[,"group"])),
                   legend = c(0.8, 0.8),
                   font.legend=12,
                   xlab="Time(years)",
                   break.time.by = 1,
                   palette = bioCol,
                   surv.median.line = "hv",
                   risk.table=T,
                   cumevents=F,
                   risk.table.height=.25)
pdf(file="survival.pdf", onefile = FALSE, width=7, height=5.5)
print(surPlot)
dev.off()

######cluster profile#######
####GO#####
library("clusterProfiler")
library("org.Hs.eg.db")
library("enrichplot")
library("ggplot2")
pvalueFilter=0.05      
qvalueFilter=0.05       
colorSel="qvalue"
if(qvalueFilter>0.05){
  colorSel="pvalue"
}
setwd("D:/GO")        
rt=read.table("interGene.txt", header=F, sep="\t", check.names=F)    
genes=unique(as.vector(rt[,1]))
entrezIDs=mget(genes, org.Hs.egSYMBOL2EG, ifnotfound=NA)
entrezIDs=as.character(entrezIDs)
gene=entrezIDs[entrezIDs!="NA"]        
#gene=gsub("c\\(\"(\\d+)\".*", "\\1", gene)
kk=enrichGO(gene=gene, OrgDb=org.Hs.eg.db, pvalueCutoff=1, qvalueCutoff=1, ont="all", readable=T)
GO=as.data.frame(kk)
GO=GO[(GO$pvalue<pvalueFilter & GO$qvalue<qvalueFilter),]
write.table(GO, file="GO.txt", sep="\t", quote=F, row.names = F)
showNum=10
if(nrow(GO)<30){
  showNum=nrow(GO)
}

pdf(file="barplot.pdf", width=9, height=7)
bar=barplot(kk, drop=TRUE, showCategory=showNum, split="ONTOLOGY", color=colorSel) + facet_grid(ONTOLOGY~., scale='free')
print(bar)
dev.off()
#####KEGG######
pvalueFilter=0.05        
qvalueFilter=0.05        

colorSel="qvalue"
if(qvalueFilter>0.05){
  colorSel="pvalue"
}

setwd("D:/KEGG")          
rt=read.table("interGene.txt", header=F, sep="\t", check.names=F)  
genes=unique(as.vector(rt[,1]))
entrezIDs=mget(genes, org.Hs.egSYMBOL2EG, ifnotfound=NA)
entrezIDs=as.character(entrezIDs)
rt=data.frame(genes, entrezID=entrezIDs)
gene=entrezIDs[entrezIDs!="NA"]        
#gene=gsub("c\\(\"(\\d+)\".*", "\\1", gene)
kk <- enrichKEGG(gene=gene, organism="hsa", pvalueCutoff=1, qvalueCutoff=1)
KEGG=as.data.frame(kk)
KEGG$geneID=as.character(sapply(KEGG$geneID,function(x)paste(rt$genes[match(strsplit(x,"/")[[1]],as.character(rt$entrezID))],collapse="/")))
KEGG=KEGG[(KEGG$pvalue<pvalueFilter & KEGG$qvalue<qvalueFilter),]
write.table(KEGG, file="KEGG.txt", sep="\t", quote=F, row.names = F)
showNum=30
if(nrow(KEGG)<showNum){
  showNum=nrow(KEGG)
}

pdf(file="barplot.pdf", width=9, height=7)
barplot(kk, drop=TRUE, showCategory=showNum, color=colorSel)
dev.off()


#######rms######
library(survival)
library(regplot)
library(rms)
riskFile="ris.txt"     
cliFile="clinical.txt"      
setwd("C:/Nomo")    
risk=read.table(riskFile, header=T, sep="\t", check.names=F, row.names=1)
cli=read.table(cliFile, header=T, sep="\t", check.names=F, row.names=1)
cli=cli[apply(cli,1,function(x)any(is.na(match('unknow',x)))),,drop=F]
cli$Age=as.numeric(cli$Age)
samSample=intersect(row.names(risk), row.names(cli))
risk1=risk[samSample,,drop=F]
cli=cli[samSample,,drop=F]
rt=cbind(risk1[,c("futime", "fustat", "Risk")], cli)
res.cox=coxph(Surv(futime, fustat) ~ . , data = rt)
nom1=regplot(res.cox,
             plots = c("density", "boxes"),
             clickable=F,
             title="",
             points=TRUE,
             droplines=TRUE,
             observation=rt[9,],
             rank="sd",
             failtime = c(1,3,5),
             prfail = F)
nomoRisk=predict(res.cox, data=rt, type="risk")
rt=cbind(risk1, Nomogram=nomoRisk)
outTab=rbind(ID=colnames(rt), rt)
write.table(outTab, file="nomoRisk.txt", sep="\t", col.names=F, quote=F)

pdf(file="calibration.pdf", width=5, height=5)
f <- cph(Surv(futime, fustat) ~ Nomogram, x=T, y=T, surv=T, data=rt, time.inc=1)
cal <- calibrate(f, cmethod="KM", method="boot", u=1, m=(nrow(rt)/3), B=1000)
plot(cal, xlim=c(0,1), ylim=c(0,1),
     xlab="Nomogram-predicted OS (%)", ylab="Observed OS (%)", lwd=1.5, col="green", sub=F)
f <- cph(Surv(futime, fustat) ~ Nomogram, x=T, y=T, surv=T, data=rt, time.inc=3)
cal <- calibrate(f, cmethod="KM", method="boot", u=3, m=(nrow(rt)/3), B=1000)
plot(cal, xlim=c(0,1), ylim=c(0,1), xlab="", ylab="", lwd=1.5, col="blue", sub=F, add=T)
f <- cph(Surv(futime, fustat) ~ Nomogram, x=T, y=T, surv=T, data=rt, time.inc=5)
cal <- calibrate(f, cmethod="KM", method="boot", u=5, m=(nrow(rt)/3), B=1000)
plot(cal, xlim=c(0,1), ylim=c(0,1), xlab="", ylab="",  lwd=1.5, col="red", sub=F, add=T)
legend('bottomright', c('1-year', '3-year', '5-year'),
       col=c("green","blue","red"), lwd=1.5, bty = 'n')
dev.off()

######pRRophetic######
library(limma)
library(ggpubr)
library(pRRophetic)
library(ggplot2)
set.seed(12345)
pFilter=0.001                
expFile="symbol.txt"       
riskFile="risk.txt"     
setwd("C:/pRRophetic")     

data(cgp2016ExprRma)
data(PANCANCER_IC_Tue_Aug_9_15_28_57_2016)
allDrugs=unique(drugData2016$Drug.name)
rt = read.table(expFile, header=T, sep="\t", check.names=F)
rt=as.matrix(rt)
rownames(rt)=rt[,1]
exp=rt[,2:ncol(rt)]
dimnames=list(rownames(exp),colnames(exp))
data=matrix(as.numeric(as.matrix(exp)),nrow=nrow(exp),dimnames=dimnames)
data=avereps(data)
data=data[rowMeans(data)>0.5,]

riskRT=read.table(riskFile, header=T, sep="\t", check.names=F, row.names=1)
riskRT$riskScore[riskRT$riskScore>quantile(riskRT$riskScore,0.99)]=quantile(riskRT$riskScore,0.99)

for(drug in allDrugs){
  
  possibleError=tryCatch(
    {senstivity=pRRopheticPredict(data, drug, selection=1, dataset = "cgp2016")},
    error=function(e) e)
  if(inherits(possibleError, "error")){next}
  senstivity=senstivity[senstivity!="NaN"]
  senstivity[senstivity>quantile(senstivity,0.99)]=quantile(senstivity,0.99)
  
  sameSample=intersect(row.names(riskRT), names(senstivity))
  risk=riskRT[sameSample, c("riskScore","Risk"),drop=F]
  senstivity=senstivity[sameSample]
  rt=cbind(risk, senstivity)
  
  rt$Risk=factor(rt$Risk, levels=c("low", "high"))
  type=levels(factor(rt[,"Risk"]))
  comp=combn(type, 2)
  my_comparisons=list()
  for(i in 1:ncol(comp)){my_comparisons[[i]]<-comp[,i]}
  
  test=wilcox.test(senstivity~Risk, data=rt)
  diffPvalue=test$p.value
  
  x=as.numeric(rt[,"riskScore"])
  y=as.numeric(rt[,"senstivity"])
  corT=cor.test(x, y, method="spearman")
  corPvalue=corT$p.value
  
  if((diffPvalue<pFilter) & (corPvalue<pFilter)){
    
    boxplot=ggboxplot(rt, x="Risk", y="senstivity", fill="Risk",
                      xlab="Risk",
                      ylab=paste0(drug, " senstivity (IC50)"),
                      legend.title="Risk",
                      palette=c("#0066FF","#FF0000")
    )+ 
      stat_compare_means(comparisons=my_comparisons)
    pdf(file=paste0("durgSenstivity.", drug, ".pdf"), width=5, height=4.5)
    print(boxplot)
    dev.off()
    
    df1=as.data.frame(cbind(x,y))
    p1=ggplot(df1, aes(x, y)) + 
      xlab("Risk score") + ylab(paste0(drug, " senstivity (IC50)"))+
      geom_point() + geom_smooth(method="lm",formula = y ~ x) + theme_bw()+
      stat_cor(method = 'spearman', aes(x =x, y =y))
    pdf(file=paste0("Cor.", drug, ".pdf"), width=5, height=4.6)
    print(p1)
    dev.off()
  }
}


#######maftools######
library(maftools)     
setwd("C:/maftools")    
geneRT=read.table("uniCox.txt", header=T, sep="\t", check.names=F, row.names=1)
gene=row.names(geneRT)
pdf(file="oncoplot.pdf", width=8, height=7)
maf=read.maf(maf="input.maf")
oncoplot(maf=maf, genes=gene)
dev.off()
pdf(file="cooccur.pdf", width=6, height=6)
somaticInteractions(maf=maf, genes=gene, pvalue = c(0.01, 0.05), showSum =F)
dev.off()


#######IMvigor210CoreBiologies#######
library(IMvigor210CoreBiologies)
library(knitr)
library(rmarkdown)
analysis_dir <- system.file("analysis", 
                            package="IMvigor210CoreBiologies")
analysis_dir

#########
data(cds)  
cds2 <- cds
geneNames <- setNames(fData(cds2)$Symbol, 
                      as.character(rownames(fData(cds2))))
head(geneNames)
#####
voomD <- filterNvoom(counts(cds2),
                     minSamples=ncol(counts(cds2))/10, 
                     minCpm=0.25, 
                     DESeq=FALSE)
names(voomD)
m <- voomD$E

m <- t(scale( t( m ),
              center=TRUE,
              scale=TRUE) 
)
dim(m) 


m2 <- m
rownames(m2) <- geneNames[rownames(m2)]
m2[1:4,1:4]

data(human_gene_signatures)
ind_genes <- human_gene_signatures
goi <- names(ind_genes)

###########################3
